# Supplementary material for: Estimating money laundering flows with a gravity model-based simulation
Source: Sci Rep. 2020 Oct 29;10:18552. doi: 10.1038/s41598-020-75653-x (PMC7596494; doi:10.1038/s41598-020-75653-x)
Supplement: Supplementary file 1 — Supplementary Information 1. [file 41598_2020_75653_MOESM1_ESM.csv]

	X	country_name	commencement_date	entry_date	fiu_url	source_url	commencement_date2	entry_date2	iso	commencement_year	entry_year
1	V1	Afghanistan	Sunday, March 26, 2006	Monday, July 11, 2011	http://www.fintraca.gov.af/	https://egmontgroup.org/en/content/afghanistan-financial-transactions-and-reports-analysis-center-afghanistan	2006-03-26	2011-07-11	AFG	2006	2011
2	V2	Albania	Wednesday, August 1, 2001	Wednesday, July 23, 2003	http://www1.fint.gov.al/en/	https://egmontgroup.org/en/content/albania-general-directorate-prevention-money-laundering	2001-08-01	2003-07-23	ALB	2001	2003
3	V3	Algeria	Sunday, February 6, 2005	Wednesday, July 3, 2013	http://www.mf-ctrf.gov.dz/ngindex.html	https://egmontgroup.org/en/content/algeria-financial-intelligence-processing-unit	2005-02-06	2013-07-03	DZA	2005	2013
4	V4	Andorra	Saturday, July 21, 2001	Thursday, December 31, 2009	http://www.uifand.ad/	https://egmontgroup.org/en/content/andorra-financial-intelligence-unit-andorra	2001-07-21	2009-12-31	AND	2001	2009
5	V5	Angola	Tuesday, February 15, 2011	Tuesday, June 3, 2014	http://www.uif.ao/	https://egmontgroup.org/en/content/angola-unidade-de-informa%C3%A7%C3%A3o-financeira	2011-02-15	2014-06-03	AGO	2011	2014
6	V6	Anguilla	Tuesday, November 14, 2000	Sunday, December 31, 2006	NA	https://egmontgroup.org/en/content/anguilla-money-laundering-reporting-authority	2000-11-14	2006-12-31	AIA	2000	2006
7	V7	Antigua and Barbuda	Friday, November 15, 1996	Saturday, November 1, 2003	http://ondcp.gov.ag/	https://egmontgroup.org/en/content/antigua-and-barbuda-office-national-drug-and-money-laundering-control-policy	1996-11-15	2003-11-01	ATG	1996	2003
8	V8	Argentina	Friday, November 1, 2002	Wednesday, July 23, 2003	http://www.uif.gov.ar	https://egmontgroup.org/en/content/argentina-financial-information-unit-argentina	2002-11-01	2003-07-23	ARG	2002	2003
9	V9	Armenia	Thursday, May 5, 2005	Wednesday, May 30, 2007	https://www.cba.am/en/SitePages/fmcabout.aspx	https://egmontgroup.org/en/content/armenia-financial-monitoring-center	2005-05-05	2007-05-30	ARM	2005	2007
10	V10	Aruba	Friday, March 1, 1996	Sunday, June 1, 1997	http://www.fiu-aruba.com/	https://egmontgroup.org/en/content/aruba-reporting-center-unusual-transactions	1996-03-01	1997-06-01	ABW	1996	1997
11	V11	Australia	Sunday, January 1, 1989	Sunday, January 1, 1995	http://www.austrac.gov.au/	https://egmontgroup.org/en/content/australia-australian-transaction-reports-and-analysis-centre	1989-01-01	1995-01-01	AUS	1989	1995
12	V12	Austria	Saturday, January 1, 1994	Monday, January 1, 1996	<U+0085>	https://egmontgroup.org/en/content/austria-austrian-financial-intelligence-unit	1994-01-01	1996-01-01	AUT	1994	1996
13	V13	Bahamas	Friday, December 29, 2000	Friday, June 1, 2001	https://www.bahamas.gov.bs/wps/portal/public/!ut/p/b1/vZXJtqI6GIWfpR7AQwKhG4JAQO...	https://egmontgroup.org/en/content/bahamas-financial-intelligence-unit-bahamas	2000-12-29	2001-06-01	BHS	2000	2001
14	V14	Bahrain	Tuesday, July 1, 2003	Saturday, December 1, 2007	http://www.bahrainfiu.gov.bh/	https://egmontgroup.org/en/content/bahrain-financial-intelligence-directorate	2003-07-01	2007-12-01	BHR	2003	2007
15	V15	Bangladesh	Tuesday, June 18, 2002	Wednesday, July 3, 2013	https://www.bb.org.bd/bfiu/index.php	https://egmontgroup.org/en/content/bangladesh-bangladesh-financial-intelligence-unit	2002-06-18	2013-07-03	BGD	2002	2013
16	V16	Barbados	Friday, September 1, 2000	Saturday, June 1, 2002	http://www.barbadosfiu.gov.bb/	https://egmontgroup.org/en/content/barbados-barbados-financial-intelligence-unit	2000-09-01	2002-06-01	BRB	2000	2002
17	V17	Belarus	Monday, December 1, 2003	Wednesday, May 30, 2007	http://www.kgk.gov.by/en/contact_information_fmd-en/	https://egmontgroup.org/en/content/belarus-department-financial-monitoring-state-control-committee-republic-belarus	2003-12-01	2007-05-30	BLR	2003	2007
18	V18	Belgium	Wednesday, December 1, 1993	Friday, June 9, 1995	http://www.ctif-cfi.be/website/index.php?lang=en	https://egmontgroup.org/en/content/belgium-belgian-financial-intelligence-processing-unit	1993-12-01	1995-06-09	BEL	1993	1995
19	V19	Belize	Monday, November 18, 2002	Tuesday, March 31, 2009	http://www.fiubelize.org/	https://egmontgroup.org/en/content/belize-financial-intelligence-unit-belize	2002-11-18	2009-03-31	BLZ	2002	2009
20	V20	Bermuda	Saturday, November 15, 2008	Tuesday, May 26, 2009	http://www.fia.bm/	https://egmontgroup.org/en/content/bermuda-financial-intelligence-agency-bermuda	2008-11-15	2009-05-26	BMU	2008	2009
21	V21	Bolivia	Monday, March 10, 1997	Friday, July 19, 2013	http://www.uif.gob.bo/	https://egmontgroup.org/en/content/bolivia-unidad-de-investigaciones-financieras	1997-03-10	2013-07-19	BOL	1997	2013
22	V22	Bosnia and Herzegovina	Tuesday, December 28, 2004	Wednesday, June 29, 2005	http://www.sipa.gov.ba/en/about-us/structure/organisational-structure/financial-...	https://egmontgroup.org/en/content/bosnia-and-herzegovina-financial-intelligence-department	2004-12-28	2005-06-29	BIH	2004	2005
23	V23	Brazil	Thursday, October 8, 1998	Friday, May 28, 1999	https://www.coaf.fazenda.gov.br/	https://egmontgroup.org/en/content/brazil-council-financial-activities-control	1998-10-08	1999-05-28	BRA	1998	1999
24	V24	British Virgin Islands	Thursday, April 1, 2004	Thursday, July 15, 1999	http://fiabvi.vg/	https://egmontgroup.org/en/content/british-virgin-islands-financial-investigation-agency-british-virgin-islands	2004-04-01	1999-07-15	VGB	2004	1999
25	V25	Brunei	Monday, February 5, 2007	Wednesday, June 4, 2014	http://www.ambd.gov.bn/Home.aspx	https://egmontgroup.org/en/content/brunei-financial-intelligence-unit-brunei-darussalam	2007-02-05	2014-06-04	BRN	2007	2014
26	V26	Bulgaria	Thursday, October 1, 1998	Thursday, May 27, 1999	http://www.dans.bg/en/msip-091209-menu-en	https://egmontgroup.org/en/content/bulgaria-financial-intelligence-directorate-state-agency-national-security	1998-10-01	1999-05-27	BGR	1998	1999
27	V27	Burkina Faso	Thursday, December 10, 2009	Wednesday, July 3, 2013	NA	https://egmontgroup.org/en/content/burkina-faso-national-financial-information-processing-unit	2009-12-10	2013-07-03	BFA	2009	2013
28	V28	Cambodia	Wednesday, January 30, 2008	Thursday, June 11, 2015	http://www.nbc.org.kh/cafiu/index.html	https://egmontgroup.org/en/content/cambodia-cambodia-financial-intelligence-unit	2008-01-30	2015-06-11	KHM	2008	2015
29	V29	Cameroon	Monday, January 2, 2006	Wednesday, June 2, 2010	http://www.anif.cm	https://egmontgroup.org/en/content/cameroon-national-agency-financial-investigation	2006-01-02	2010-06-02	CMR	2006	2010
30	V30	Canada	Sunday, October 28, 2001	Friday, June 7, 2002	http://www.fintrac-canafe.gc.ca/fintrac-canafe/1-eng.asp	https://egmontgroup.org/en/content/canada-financial-transactions-and-reports-analysis-centre-canada	2001-10-28	2002-06-07	CAN	2001	2002
31	V31	Cape Verde	Tuesday, January 1, 2008	Wednesday, February 1, 2017	NA	https://egmontgroup.org/en/content/cape-verde-cape-verde-uif	2008-01-01	2017-02-01	CPV	2008	2017
32	V32	Cayman Islands	Monday, January 12, 2004	Tuesday, June 12, 2001	http://www.fra.gov.ky/	https://egmontgroup.org/en/content/cayman-islands-financial-reporting-authority	2004-01-12	2001-06-12	CYM	2004	2001
33	V33	Chad	Thursday, January 1, 2009	Sunday, June 1, 2014	NA	https://egmontgroup.org/en/content/chad-agence-nationale-d-investigation-financi%C3%A8re-du-tchad	2009-01-01	2014-06-01	TCD	2009	2014
34	V34	Chile	Friday, April 16, 2004	Saturday, January 1, 2005	http://www.uaf.cl/	https://egmontgroup.org/en/content/chile-unidad-de-an%C3%A1lisis-financiero	2004-04-16	2005-01-01	CHL	2004	2005
35	V35	Colombia	Wednesday, February 9, 2000	Wednesday, February 9, 2000	https://www.uiaf.gov.co/	https://egmontgroup.org/en/content/colombia-unidad-de-informacion-y-analisis-financiero	2000-02-09	2000-02-09	COL	2000	2000
36	V36	Cook Islands	Saturday, December 1, 2001	Tuesday, June 1, 2010	https://www.fsc.gov.ck/cookIslandsFscApp/content/fiu	https://egmontgroup.org/en/content/cook-islands-cook-islands-financial-intelligence-unit	2001-12-01	2010-06-01	COK	2001	2010
37	V37	Costa Rica	Friday, May 15, 1998	Wednesday, October 1, 2008	http://www.icd.go.cr/portalicd/index.php/inter-uif	https://egmontgroup.org/en/content/costa-rica-financial-analysis-unit-costa-rican-institute-drugs	1998-05-15	2008-10-01	CRI	1998	2008
38	V38	Croatia	Thursday, January 1, 1998	Tuesday, June 30, 1998	http://www.mfin.hr/en/anti-money-laundering-office	https://egmontgroup.org/en/content/croatia-anti-money-laundering-office-fiu-croatia	1998-01-01	1998-06-30	HRV	1998	1998
39	V39	Cuba	Thursday, June 4, 2009	Tuesday, June 9, 2015	http://www.dgiof.bc.gob.cu:8081/	https://egmontgroup.org/en/content/cuba-direcci%C3%B3n-general-de-investigaci%C3%B3n-de-operaciones-financieras	2009-06-04	2015-06-09	CUB	2009	2015
40	V40	Cura�ao	Wednesday, October 1, 1997	Wednesday, July 1, 1998	http://mot.cw/web/motweb/motweb.nsf/web/home?opendocument	https://egmontgroup.org/en/content/cura%C3%A7ao-intelligence-unit-cura%C3%A7ao	1997-10-01	1998-07-01	CUW	1997	1998
41	V41	Cyprus	Wednesday, January 1, 1997	Tuesday, June 30, 2009	http://www.law.gov.cy/law/mokas/mokas.nsf/index_en/index_en?OpenDocument	https://egmontgroup.org/en/content/cyprus-unit-combating-money-laundering	1997-01-01	2009-06-30	CYP	1997	2009
42	V42	Czech Republic	Monday, July 1, 1996	Thursday, July 24, 1997	http://www.financnianalytickyurad.cz	https://egmontgroup.org/en/content/czech-republic-financial-analytical-unit	1996-07-01	1997-07-24	CZE	1996	1997
43	V43	Denmark	Thursday, January 7, 1993	Wednesday, December 31, 1997	http://www.anklagemyndigheden.dk/Sider/hvidvask.aspx	https://egmontgroup.org/en/content/denmark-money-laundering-secretariat	1993-01-07	1997-12-31	DNK	1993	1997
44	V44	Dominica	Monday, July 23, 2001	Wednesday, July 23, 2003	http://fiu.gov.dm/	https://egmontgroup.org/en/content/dominica-financial-intelligence-unit-dominica	2001-07-23	2003-07-23	DMA	2001	2003
45	V45	Ecuador	Monday, January 1, 2007	Sunday, July 31, 2016	http://www.uafe.gob.ec/	https://egmontgroup.org/en/content/unidad-de-an%C3%A1lisis-financiero-0	2007-01-01	2016-07-31	ECU	2007	2016
46	V46	Egypt	Saturday, March 1, 2003	Wednesday, June 30, 2004	http://mlcu.org.eg/index_english.htm	https://egmontgroup.org/en/content/egypt-egyptian-money-laundering-and-terrorist-financing-combating-unit	2003-03-01	2004-06-30	EGY	2003	2004
47	V47	El Salvador	Wednesday, June 2, 1999	Wednesday, June 13, 2001	NA	https://egmontgroup.org/en/content/el-salvador-financial-investigation-unit-el-salvador	1999-06-02	2001-06-13	SLV	1999	2001
48	V48	Estonia	Thursday, July 1, 1999	Thursday, December 31, 2009	https://www.politsei.ee/en/organisatsioon/rahapesu-andmeburoo/	https://egmontgroup.org/en/content/estonia-financial-intelligence-unit-estonia	1999-07-01	2009-12-31	EST	1999	2009
49	V49	Fiji	Sunday, January 1, 2006	Tuesday, May 26, 2009	http://www.fijifiu.gov.fj/	https://egmontgroup.org/en/content/fiji-fiji-finanical-intelligence-unit	2006-01-01	2009-05-26	FJI	2006	2009
50	V50	Finland	Sunday, March 1, 1998	Saturday, January 1, 2000	<U+0085>	https://egmontgroup.org/en/content/finland-financial-intelligence-unit	1998-03-01	2000-01-01	FIN	1998	2000
51	V51	France	Tuesday, May 15, 1990	Thursday, June 1, 1995	http://www.economie.gouv.fr/tracfin/accueil-tracfin	https://egmontgroup.org/en/content/france-intelligence-processing-and-action-against-illicit-financial-networks-unit	1990-05-15	1995-06-01	FRA	1990	1995
52	V52	Gabon	Sunday, January 1, 2006	Tuesday, July 13, 2010	http://www.anif.ga/	https://egmontgroup.org/en/content/gabon-national-agency-financial-investigation	2006-01-01	2010-07-13	GAB	2006	2010
53	V53	Georgia	Thursday, January 1, 2004	Wednesday, June 23, 2004	https://www.fms.gov.ge/eng/home	https://egmontgroup.org/en/content/georgia-financial-monitoring-service-georgia	2004-01-01	2004-06-23	GEO	2004	2004
54	V54	Germany	Thursday, August 15, 2002	Tuesday, July 15, 2003	http://www.fiu.bund.de	https://egmontgroup.org/en/content/germany-financial-intelligence-unit-germany	2002-08-15	2003-07-15	DEU	2002	2003
55	V55	Ghana	Friday, April 2, 2010	Tuesday, January 7, 2014	http://fic.gov.gh/	https://egmontgroup.org/en/content/ghana-financial-intelligence-centre-ghana	2010-04-02	2014-01-07	GHA	2010	2014
56	V56	Gibraltar	Sunday, January 1, 1995	Tuesday, June 1, 2004	http://gfiu.gov.gi/	https://egmontgroup.org/en/content/gibraltar-gibraltar-financial-intelligence-unit	1995-01-01	2004-06-01	GIB	1995	2004
57	V57	Greece	Friday, January 31, 1997	Monday, June 29, 1998	http://www.hellenic-fiu.gr/	https://egmontgroup.org/en/content/greece-anti-money-laundering-counter-terrorist-financing-and-source-funds-investigation	1997-01-31	1998-06-29	GRC	1997	1998
58	V58	Grenada	Friday, January 31, 2003	Friday, January 31, 2003	http://www.grenadafiu.com/index.php/en/	https://egmontgroup.org/en/content/grenada-financial-intelligence-unit-grenada	2003-01-31	2003-01-31	GRD	2003	2003
59	V59	Guatemala	Monday, December 17, 2001	Wednesday, July 23, 2003	NA	https://egmontgroup.org/en/content/guatemala-special-verification-intendancy	2001-12-17	2003-07-23	GTM	2001	2003
60	V60	Guernsey	Monday, April 2, 2001	Thursday, June 1, 1995	http://www.guernseyfiu.gov.gg/	https://egmontgroup.org/en/content/guernsey-financial-intelligence-service	2001-04-02	1995-06-01	GGY	2001	1995
61	V61	Honduras	Wednesday, May 1, 2002	Thursday, December 31, 2009	NA	https://egmontgroup.org/en/content/honduras-unidad-de-inteligencia-financiera	2002-05-01	2009-12-31	HND	2002	2009
62	V62	Hong Kong S.A.R., China	Friday, December 1, 1989	Tuesday, December 31, 1996	http://www.jfiu.gov.hk/en/	https://egmontgroup.org/en/content/hong-kong-sar-china-joint-financial-intelligence-unit	1989-12-01	1996-12-31	HKG	1989	1996
63	V63	Hungary	Sunday, December 16, 2007	Monday, March 10, 2008	http://en.nav.gov.hu/anti_money_laundering/Hungarian_Financial_Intelligence_Unit	https://egmontgroup.org/en/content/hungary-hungarian-financial-intelligence-unit	2007-12-16	2008-03-10	HUN	2007	2008
64	V64	Iceland	Tuesday, July 1, 1997	Tuesday, July 1, 1997	<U+0085>	https://egmontgroup.org/en/content/iceland-financial-intelligence-unit-iceland	1997-07-01	1997-07-01	ISL	1997	1997
65	V65	India	Wednesday, March 16, 2005	Tuesday, May 29, 2007	http://fiuindia.gov.in/	https://egmontgroup.org/en/content/india-financial-intelligence-unit-india	2005-03-16	2007-05-29	IND	2005	2007
66	V66	Indonesia	Friday, October 17, 2003	Wednesday, June 23, 2004	http://www.ppatk.go.id/?reloaded=yes	https://egmontgroup.org/en/content/indonesia-indonesian-financial-transaction-reports-and-analysis-centre	2003-10-17	2004-06-23	IDN	2003	2004
67	V67	Ireland	Sunday, January 1, 1995	Thursday, December 31, 2009	http://www.garda.ie/Controller.aspx?Page=29	https://egmontgroup.org/en/content/ireland-bureau-fraud-investigation	1995-01-01	2009-12-31	IRL	1995	2009
68	V68	Isle of Man	Wednesday, September 1, 1999	Friday, March 31, 2000	https://www.gov.im/about-the-government/statutory-boards/financial-intelligence-...	https://egmontgroup.org/en/content/isle-man-isle-man-financial-intelligence-unit	1999-09-01	2000-03-31	IMN	1999	2000
69	V69	Israel	Sunday, February 17, 2002	Wednesday, June 5, 2002	http://www.justice.gov.il/En/Units/IMPA/Pages/Default.aspx	https://egmontgroup.org/en/content/israel-israel-money-laundering-and-terror-financing-prohibition-authority	2002-02-17	2002-06-05	ISR	2002	2002
70	V70	Italy	Monday, September 1, 1997	Monday, September 1, 1997	http://www.bancaditalia.it/chi-siamo/organizzazione/uif/index.html?com.dotmarket...	https://egmontgroup.org/en/content/italy-financial-intelligence-unit-italy	1997-09-01	1997-09-01	ITA	1997	1997
71	V71	Ivory Coast	Tuesday, January 1, 2008	Wednesday, June 2, 2010	https://www.centif.ci/index.php	https://egmontgroup.org/en/content/ivory-coast-national-unit-processing-financial-information-c%C3%B4te-divoire	2008-01-01	2010-06-02	CIV	2008	2010
72	V72	Jamaica	Tuesday, December 17, 2002	Friday, June 6, 2014	http://fid.gov.jm/	https://egmontgroup.org/en/content/jamaica-financial-investigations-division	2002-12-17	2014-06-06	JAM	2002	2014
73	V73	Japan	Sunday, April 1, 2007	Tuesday, May 29, 2007	http://www.npa.go.jp/sosikihanzai/jafic/index_e.htm	https://egmontgroup.org/en/content/japan-japan-financial-intelligence-center	2007-04-01	2007-05-29	JPN	2007	2007
74	V74	Jersey	Thursday, November 19, 1998	Saturday, January 2, 1999	http://www.jersey.police.uk/about-us/departments/crime-services/financial-crime/	https://egmontgroup.org/en/content/jersey-states-jersey-police-customs-joint-financial-crime-unit	1998-11-19	1999-01-02	JEY	1998	1999
75	V75	Jordan	Tuesday, July 17, 2007	Thursday, July 12, 2012	http://www.amlu.gov.jo/ar-jo/home.aspx	https://egmontgroup.org/en/content/jordan-anti-money-laundering-and-counter-terrorist-financing-unit	2007-07-17	2012-07-12	JOR	2007	2012
76	V76	Kazakhstan	Tuesday, March 9, 2010	Wednesday, July 13, 2011	http://kfm.gov.kz/en/	https://egmontgroup.org/en/content/kazakhstan-committee-financial-monitoring-ministry-finance-republic-kazakhstan	2010-03-09	2011-07-13	KAZ	2010	2011
77	V77	South Korea	Wednesday, November 28, 2001	Wednesday, June 5, 2002	http://www.kofiu.go.kr/eng/sub1/1.jsp	https://egmontgroup.org/en/content/korea-korea-financial-intelligence-unit	2001-11-28	2002-06-05	KOR	2001	2002
78	V78	Kosovo	Wednesday, September 1, 2004	Wednesday, February 1, 2017	NA	https://egmontgroup.org/en/content/kosovo-financial-intelligence-unit-kosovo	2004-09-01	2017-02-01	NA	2004	2017
79	V79	Kuwait	Friday, September 1, 2017	Wednesday, July 5, 2017	http://www.kwfiu.gov.kw/	https://egmontgroup.org/en/content/kuwait-kuwaiti-financial-intelligence-unit	2017-09-01	2017-07-05	KWT	2017	2017
80	V80	Kyrgyzstan	Friday, September 9, 2005	Wednesday, May 27, 2009	http://www.fiu.gov.kg/en.html	https://egmontgroup.org/en/content/kyrgyzstan-state-financial-intelligence-service-under-government-kyrgyz-republic	2005-09-09	2009-05-27	KGZ	2005	2009
81	V81	Latvia	Tuesday, January 6, 1998	Tuesday, May 26, 2009	<U+0085>	https://egmontgroup.org/en/content/latvia-office-prevention-laundering-proceeds-derived-criminal-activity-control-service	1998-01-06	2009-05-26	LVA	1998	2009
82	V82	Lebanon	Wednesday, May 2, 2001	Wednesday, July 23, 2003	http://www.sic.gov.lb/	https://egmontgroup.org/en/content/lebanon-special-investigation-commission	2001-05-02	2003-07-23	LBN	2001	2003
83	V83	Liechtenstein	Thursday, March 1, 2001	Thursday, March 1, 2001	http://www.fiu.li/index.php/en/	https://egmontgroup.org/en/content/liechtenstein-financial-intelligence-unit-liechtenstein	2001-03-01	2001-03-01	LIE	2001	2001
84	V84	Lithuania	Tuesday, February 4, 1997	Wednesday, May 26, 1999	http://www.fntt.lt/en.php/138	https://egmontgroup.org/en/content/lithuania-financial-crime-investigation-service-under-ministry-interior	1997-02-04	1999-05-26	LTU	1997	1999
85	V85	Luxembourg	Thursday, April 1, 1993	Sunday, December 31, 1995	http://www.crf.lu	https://egmontgroup.org/en/content/financial-intelligence-unit-0	1993-04-01	1995-12-31	LUX	1993	1995
86	V86	Macao S.A.R., China	Tuesday, August 8, 2006	Tuesday, May 26, 2009	http://www.gif.gov.mo/web1/en_about.html	https://egmontgroup.org/en/content/macao-sar-china-financial-intelligence-office	2006-08-08	2009-05-26	MAC	2006	2009
87	V87	Macedonia	Friday, March 1, 2002	Tuesday, June 15, 2004	NA	https://egmontgroup.org/en/content/macedonia-financial-intelligence-office	2002-03-01	2004-06-15	MKD	2002	2004
88	V88	Malawi	Tuesday, July 17, 2007	Tuesday, May 26, 2009	http://www.fiumalawi.gov.mw/	https://egmontgroup.org/en/content/malawi-malawi-financial-intelligence-unit	2007-07-17	2009-05-26	MWI	2007	2009
89	V89	Malaysia	Wednesday, August 8, 2001	Tuesday, July 1, 2003	<U+0085>	https://egmontgroup.org/en/content/malaysia-financial-intelligence-unit-malaysia	2001-08-08	2003-07-01	MYS	2001	2003
90	V90	Mali	Thursday, July 10, 2008	Thursday, July 10, 2008	http://www.centif.gov.ml/	https://egmontgroup.org/en/content/mali-national-financial-intelligence-processing-unit	2008-07-10	2008-07-10	MLI	2008	2008
91	V91	Malta	Tuesday, October 1, 2002	Tuesday, July 22, 2003	http://www.fiumalta.org/	https://egmontgroup.org/en/content/malta-financial-intelligence-analysis-unit	2002-10-01	2003-07-22	MLT	2002	2003
92	V92	Marshall Islands	Tuesday, November 21, 2000	Wednesday, September 30, 2009	<U+0085>	https://egmontgroup.org/en/content/marshall-islands-domestic-financial-intelligence-unit	2000-11-21	2009-09-30	MHL	2000	2009
93	V93	Mauritius	Thursday, August 8, 2002	Wednesday, July 23, 2003	http://www.fiumauritius.org/English/Pages/default.aspx	https://egmontgroup.org/en/content/mauritius-financial-intelligence-unit-mauritius	2002-08-08	2003-07-23	MUS	2002	2003
94	V94	Mexico	Sunday, June 1, 1997	Thursday, January 1, 1998	NA	https://egmontgroup.org/en/content/mexico-financial-intelligence-unit-mexico	1997-06-01	1998-01-01	MEX	1997	1998
95	V95	Moldova	Monday, September 15, 2003	Tuesday, May 27, 2008	http://spcsb.cna.md/about-us	https://egmontgroup.org/en/content/moldova-office-prevention-and-fight-against-money-laundering	2003-09-15	2008-05-27	MDA	2003	2008
96	V96	Monaco	Tuesday, April 12, 1994	Wednesday, January 1, 1997	https://www.siccfin.mc/	https://egmontgroup.org/en/content/monaco-service-information-and-monitoring-financial-networks	1994-04-12	1997-01-01	MCO	1994	1997
97	V97	Mongolia	Thursday, November 30, 2006	Thursday, May 28, 2009	https://www.mongolbank.mn/eng/listcma.aspx	https://egmontgroup.org/en/content/mongolia-mongolia-financial-information-unit	2006-11-30	2009-05-28	MNG	2006	2009
98	V98	Montenegro	Monday, July 26, 2004	Friday, July 1, 2005	http://www.aspn.gov.me/en/administration	https://egmontgroup.org/en/content/montenegro-administration-prevention-money-laundering-and-terrorist-financing	2004-07-26	2005-07-01	MNE	2004	2005
99	V99	Morocco	Friday, April 10, 2009	Wednesday, July 13, 2011	http://www.utrf.gov.ma/	https://egmontgroup.org/en/content/morocco-financial-information-processing-unit	2009-04-10	2011-07-13	MAR	2009	2011
100	V100	Namibia	Tuesday, May 5, 2009	Friday, June 6, 2014	https://www.fic.na/	https://egmontgroup.org/en/content/namibia-financial-intelligence-centre	2009-05-05	2014-06-06	NAM	2009	2014
101	V101	Nepal	Monday, April 21, 2008	Wednesday, June 10, 2015	http://nrb.org.np/fiu/index.php	https://egmontgroup.org/en/content/nepal-financial-information-unit	2008-04-21	2015-06-10	NPL	2008	2015
102	V102	Netherlands	Tuesday, February 1, 1994	Wednesday, February 1, 1995	http://www.fiu-nederland.nl/en	https://egmontgroup.org/en/content/netherlands-financial-intelligence-unit-netherlands	1994-02-01	1995-02-01	NLD	1994	1995
103	V103	New Zealand	Monday, April 1, 1996	Monday, June 30, 1997	http://www.police.govt.nz/advice/businesses-and-organisations/fiu	https://egmontgroup.org/en/content/new-zealand-new-zealand-police-financial-intelligence-unit	1996-04-01	1997-06-30	NZL	1996	1997
104	V104	Niger	Wednesday, September 15, 2004	Tuesday, June 9, 2015	NA	https://egmontgroup.org/en/content/niger-national-financial-intelligence-and-processing-unit-niger	2004-09-15	2015-06-09	NER	2004	2015
105	V105	Nigeria	Saturday, January 1, 2005	Friday, June 1, 2007	http://www.nfiu.gov.ng/index.php/nfiu	https://egmontgroup.org/en/content/nigeria-suspended-wednesday-5-july-2017-nigerian-financial-intelligence-unit	2005-01-01	2007-06-01	NGA	2005	2007
106	V106	Niue	Wednesday, May 11, 2011	Tuesday, May 1, 2007	<U+0085>	https://egmontgroup.org/en/content/niue-niue-financial-intelligence-unit	2011-05-11	2007-05-01	NIU	2011	2007
107	V107	Norway	Saturday, January 1, 1994	Saturday, January 1, 1994	http://www.okokrim.no/in-english	https://egmontgroup.org/en/content/norway-financial-intelligence-unit-norway	1994-01-01	1994-01-01	NOR	1994	1994
108	V108	Panama	Sunday, June 9, 1996	Sunday, June 9, 1996	http://www.uaf.gob.pa/	https://egmontgroup.org/en/content/panama-financial-analysis-unit-panama	1996-06-09	1996-06-09	PAN	1996	1996
109	V109	Paraguay	Friday, January 10, 1997	Friday, January 10, 1997	NA	https://egmontgroup.org/en/content/paraguay-financial-intelligence-unit-paraguay	1997-01-10	1997-01-10	PRY	1997	1997
110	V110	Peru	Sunday, June 1, 2003	Saturday, January 1, 2005	http://aulauif.sbs.gob.pe/	https://egmontgroup.org/en/content/peru-financial-intelligence-unit-peru	2003-06-01	2005-01-01	PER	2003	2005
111	V111	Philippines	Wednesday, October 17, 2001	Wednesday, June 29, 2005	http://www.amlc.gov.ph/	https://egmontgroup.org/en/content/philippines-anti-money-laundering-council	2001-10-17	2005-06-29	PHL	2001	2005
112	V112	Poland	Saturday, June 23, 2001	Thursday, December 31, 2009	http://www.mf.gov.pl/en/ministry-of-finance/aml-ctf/contact	https://egmontgroup.org/en/content/poland-general-inspector-financial-information	2001-06-23	2009-12-31	POL	2001	2009
113	V113	Portugal	Tuesday, November 1, 1994	Friday, May 28, 1999	https://www.policiajudiciaria.pt/PortalWeb/page/%7BE6E29429-8228-44A5-8338-9A3F3...	https://egmontgroup.org/en/content/portugal-financial-intelligence-unit-portugal	1994-11-01	1999-05-28	PRT	1994	1999
114	V114	Qatar	Sunday, October 17, 2004	Wednesday, June 1, 2005	http://www.qfiu.gov.qa/index.php	https://egmontgroup.org/en/content/qatar-qatar-financial-information-unit	2004-10-17	2005-06-01	QAT	2004	2005
115	V115	Romania	Wednesday, April 21, 1999	Monday, May 15, 2000	http://www.onpcsb.ro/html/english.php	https://egmontgroup.org/en/content/romania-national-office-prevention-and-control-money-laundering	1999-04-21	2000-05-15	ROU	1999	2000
116	V116	Russia	Thursday, November 1, 2001	Sunday, June 30, 2002	http://www.fedsfm.ru/en	https://egmontgroup.org/en/content/russia-federal-financial-monitoring-service	2001-11-01	2002-06-30	RUS	2001	2002
117	V117	Saint Kitts and Nevis	Tuesday, May 1, 2001	Wednesday, October 31, 2007	NA	https://egmontgroup.org/en/content/saint-kitts-and-nevis-financial-intelligence-unit-st-kitts-and-nevis	2001-05-01	2007-10-31	KNA	2001	2007
118	V118	Saint Lucia	Wednesday, October 1, 2003	Tuesday, June 1, 2010	NA	https://egmontgroup.org/en/content/saint-lucia-financial-intelligence-authority	2003-10-01	2010-06-01	LCA	2003	2010
119	V119	Saint Vincent and the Grenadines	Monday, May 6, 2002	Thursday, July 31, 2003	http://www.svgfiu.com/	https://egmontgroup.org/en/content/saint-vincent-and-grenadines-financial-intelligence-unit-st-vincent-and-grenadines	2002-05-06	2003-07-31	VCT	2002	2003
120	V120	Samoa	Tuesday, June 6, 2000	Wednesday, July 13, 2011	http://www.cbs.gov.ws/index.php/banking-system/amlfiu/	https://egmontgroup.org/en/content/samoa-samoa-financial-intelligence-unit	2000-06-06	2011-07-13	WSM	2000	2011
121	V121	San Marino	Monday, November 24, 2008	Wednesday, June 29, 2005	http://www.aif.sm/site/en/home.html	https://egmontgroup.org/en/content/san-marino-financial-intelligence-agency	2008-11-24	2005-06-29	SMR	2008	2005
122	V122	Saudi Arabia	Saturday, September 10, 2005	Thursday, May 28, 2009	https://www.moi.gov.sa/wps/portal/Home/sectors/safiu	https://egmontgroup.org/en/content/saudi-arabia-saudi-arabia-financial-investigation-unit	2005-09-10	2009-05-28	SAU	2005	2009
123	V123	Senegal	Tuesday, March 1, 2005	Friday, July 31, 2009	http://www.centif.sn/presentation_eng.php	https://egmontgroup.org/en/content/senegal-national-financial-intelligence-processing-unit	2005-03-01	2009-07-31	SEN	2005	2009
124	V124	Serbia	Monday, July 1, 2002	Monday, July 21, 2003	http://www.apml.gov.rs/eng/	https://egmontgroup.org/en/content/serbia-administration-prevention-money-laundering	2002-07-01	2003-07-21	SRB	2002	2003
125	V125	Seychelles	Thursday, May 18, 2006	Wednesday, July 3, 2013	http://www.seychellesfiu.sc/	https://egmontgroup.org/en/content/seychelles-seychelles-financial-intelligence-unit	2006-05-18	2013-07-03	SYC	2006	2013
126	V126	Singapore	Sunday, December 31, 2000	Sunday, June 30, 2002	http://www.police.gov.sg/about-us/organisational-structure/specialist-staff-depa...	https://egmontgroup.org/en/content/singapore-suspicious-transaction-reporting-office	2000-12-31	2002-06-30	SGP	2000	2002
127	V127	Sint Maarten	Monday, October 11, 2010	Thursday, June 5, 2014	http://www.fiu-sxm.net/	https://egmontgroup.org/en/content/sint-maarten-reporting-center-unusual-transactions	2010-10-11	2014-06-05	SXM	2010	2014
128	V128	Slovakia	Friday, November 1, 1996	Sunday, June 1, 1997	http://www.minv.sk/?financna-policia	https://egmontgroup.org/en/content/slovakia-financial-intelligence-unit-national-criminal-agency	1996-11-01	1997-06-01	SVK	1996	1997
129	V129	Slovenia	Sunday, January 1, 1995	Thursday, June 8, 1995	http://www.uppd.gov.si/en/	https://egmontgroup.org/en/content/slovenia-office-money-laundering-prevention	1995-01-01	1995-06-08	SVN	1995	1995
130	V130	Solomon Islands	Tuesday, April 26, 2005	Monday, July 11, 2011	http://www.cbsi.com.sb/financial-intelligence/	https://egmontgroup.org/en/content/solomon-islands-solomon-islands-financial-intelligence-unit	2005-04-26	2011-07-11	SLB	2005	2011
131	V131	South Africa	Monday, February 3, 2003	Tuesday, July 1, 2003	https://www.fic.gov.za/	https://egmontgroup.org/en/content/south-africa-financial-intelligence-centre	2003-02-03	2003-07-01	ZAF	2003	2003
132	V132	Spain	Thursday, June 1, 1995	Thursday, June 1, 1995	http://www.sepblac.es/ingles/acerca_sepblac/acercade.htm	https://egmontgroup.org/en/content/spain-executive-service-commission-prevention-money-laundering-and-monetary-offences	1995-06-01	1995-06-01	ESP	1995	1995
133	V133	Sri Lanka	Thursday, June 1, 2006	Tuesday, May 26, 2009	http://fiusrilanka.gov.lk/	https://egmontgroup.org/en/content/sri-lanka-financial-intelligence-unit-sri-lanka	2006-06-01	2009-05-26	LKA	2006	2009
134	V134	Sudan	Thursday, June 10, 2010	Wednesday, July 5, 2017	http://www.fiu.gov.sd/	https://egmontgroup.org/en/content/sudan-financial-information-unit	2010-06-10	2017-07-05	SDN	2010	2017
135	V135	Sweden	Saturday, January 1, 1994	Thursday, June 1, 1995	NA	https://egmontgroup.org/en/content/sweden-national-financial-intelligence-service	1994-01-01	1995-06-01	SWE	1994	1995
136	V136	Switzerland	Wednesday, April 1, 1998	Wednesday, April 1, 1998	https://www.fedpol.admin.ch/fedpol/en/home/kriminalitaet/geldwaescherei.html	https://egmontgroup.org/en/content/switzerland-money-laundering-reporting-office-switzerland	1998-04-01	1998-04-01	CHE	1998	1998
137	V137	Syria	Saturday, May 1, 2004	Wednesday, May 30, 2007	NA	https://egmontgroup.org/en/content/syria-combating-money-laundering-and-terrorism-financing-commission	2004-05-01	2007-05-30	SYR	2004	2007
138	V138	Taiwan	Wednesday, April 23, 1997	Saturday, June 20, 1998	http://www.mjib.gov.tw/en	https://egmontgroup.org/en/content/taiwan-anti-money-laundering-division	1997-04-23	1998-06-20	TWN	1997	1998
139	V139	Tajikistan	Tuesday, February 16, 2010	Friday, July 13, 2012	<U+0085>	https://egmontgroup.org/en/content/tajikistan-financial-monitoring-department	2010-02-16	2012-07-13	TJK	2010	2012
140	V140	Tanzania	Friday, September 7, 2007	Friday, June 13, 2014	https://www.fiu.go.tz/	https://egmontgroup.org/en/content/tanzania-tanzania-financial-intelligence-unit	2007-09-07	2014-06-13	TZA	2007	2014
141	V141	Thailand	Thursday, August 19, 1999	Thursday, December 31, 2009	http://www.amlo.go.th/amlofarm/farm/en/index.php?lang=en	https://egmontgroup.org/en/content/thailand-anti-money-laundering-office-thailand	1999-08-19	2009-12-31	THA	1999	2009
142	V142	Togo	Sunday, February 1, 2009	Friday, July 5, 2013	http://centif.tg/	https://egmontgroup.org/en/content/togo-togo-financial-intelligence-unit	2009-02-01	2013-07-05	TGO	2009	2013
143	V143	Trinidad and Tobago	Tuesday, February 9, 2010	Wednesday, July 3, 2013	http://www.fiu.gov.tt/	https://egmontgroup.org/en/content/trinidad-and-tobago-financial-intelligence-unit-trinidad-and-tobago	2010-02-09	2013-07-03	TTO	2010	2013
144	V144	Tunisia	Wednesday, March 9, 2005	Wednesday, July 11, 2012	http://www.ctaf.gov.tn/ctaf_f/eng/	https://egmontgroup.org/en/content/tunisia-tunisian-financial-analysis-committee	2005-03-09	2012-07-11	TUN	2005	2012
145	V145	Turkey	Monday, February 17, 1997	Monday, June 29, 1998	http://www.masak.gov.tr/en/default	https://egmontgroup.org/en/content/turkey-financial-crimes-investigation-board	1997-02-17	1998-06-29	TUR	1997	1998
146	V146	Turks and Caicos Islands	Sunday, August 1, 1999	Friday, May 30, 2008	http://www.tcipolice.tc/index.php/financial-intelligence-unit/200-fiu-overview	https://egmontgroup.org/en/content/turks-and-caicos-islands-financial-intelligence-agency-turks-and-caicos-islands	1999-08-01	2008-05-30	TCA	1999	2008
147	V147	Ukraine	Thursday, June 12, 2003	Saturday, June 26, 2004	http://www.sdfm.gov.ua/index.php?lang=en	https://egmontgroup.org/en/content/ukraine-state-financial-monitoring-service-ukraine	2003-06-12	2004-06-26	UKR	2003	2004
148	V148	United Arab Emirates	Thursday, July 1, 1999	Wednesday, June 5, 2002	http://www.centralbank.ae/en/index.php?option=com_content&view=article&id=75&Ite...	https://egmontgroup.org/en/content/united-arab-emirates-anti-money-laundering-and-suspicious-cases-unit	1999-07-01	2002-06-05	ARE	1999	2002
149	V149	United Kingdom	Sunday, January 1, 1995	Sunday, January 1, 1995	http://www.nationalcrimeagency.gov.uk/	https://egmontgroup.org/en/content/united-kingdom-uk-financial-intelligence-unit	1995-01-01	1995-01-01	GBR	1995	1995
150	V150	United States	Wednesday, April 25, 1990	Thursday, June 1, 1995	https://www.fincen.gov/	https://egmontgroup.org/en/content/united-states-financial-crimes-enforcement-network	1990-04-25	1995-06-01	USA	1990	1995
151	V151	Uruguay	Thursday, December 21, 2000	Tuesday, June 29, 2010	NA	https://egmontgroup.org/en/content/uruguay-information-and-financial-analysis-unit	2000-12-21	2010-06-29	URY	2000	2010
152	V152	Uzbekistan	Thursday, October 1, 2009	Friday, July 1, 2011	<U+0085>	https://egmontgroup.org/en/content/uzbekistan-department-struggle-against-tax-currency-crimes-and-legalization-criminal-incomes	2009-10-01	2011-07-01	UZB	2009	2011
153	V153	Vanuatu	Thursday, September 28, 2000	Wednesday, January 1, 2003	http://fiu.gov.vu/	https://egmontgroup.org/en/content/vanuatu-vanuatu-financial-intelligence-unit	2000-09-28	2003-01-01	VUT	2000	2003
154	V154	Vatican	Friday, April 1, 2011	Thursday, July 4, 2013	http://www.aif.va/ENG/Home.aspx	https://egmontgroup.org/en/content/vatican-financial-information-authority	2011-04-01	2013-07-04	VAT	2011	2013
155	V155	Venezuela	Tuesday, November 13, 2001	Friday, May 28, 1999	http://sudeban.gob.ve/	https://egmontgroup.org/en/content/venezuela-national-financial-intelligence-unit	2001-11-13	1999-05-28	VEN	2001	1999
