# Supplementary material for: Estimating money laundering flows with a gravity model-based simulation
Source: Sci Rep. 2020 Oct 29;10:18552. doi: 10.1038/s41598-020-75653-x (PMC7596494; doi:10.1038/s41598-020-75653-x)
Supplement: Supplementary file 2 — Supplementary Information 2. [file 41598_2020_75653_MOESM2_ESM.r]

# _____________________________________________________________________________
# Preamble ####

# Set the working directory here
setwd(".../SPAN_code")

# Set first and last year of the analysis (don't change this!)
fyear <- 2009
lyear <- 2014

## ............................................................................
## Load required packages

# Packages for loading and exporting data
library(haven)
library(readr)
library(readxl)
library(openxlsx)
#library(wbstats)
library(countrycode)
library(readstata13)
library(foreign)

# Statistics packages
library(estimatr)
library(prediction)

# Packages for data manipulation
library(tidyverse)
library(zoo)
library(lubridate)

# Misc packages
library(stargazer)
library(texreg)
library(xtable)
library(igraph)

# Plotting
library(scales)


# _____________________________________________________________________________
# Importing data ####


# This part of the script imports all the data. There are two types of data: 
# 1) data about individual countries (gdp, population, etc). I call this country data or unilateral data.
# 2) data about relationships between countries (trade, distance). I call this dyadic data or bilateral data.

## ............................................................................
## GDP and population (source: World Bank website)
gdp_pop <- readRDS(file = "./data/gdp_pop_data.rds")

# Manually add Bermuda data for 2014 using 2013 data
gdp_pop[gdp_pop$iso == "BMU" & gdp_pop$year == 2014, "gdp"] <- 5.573710
gdp_pop[gdp_pop$iso == "BMU" & gdp_pop$year == 2014, "gdppc"] <- 85748.07


## ............................................................................
## Egmont group membership (source: egmontgroup.org (scraped from website))

# Import csv file
egmont_raw <- read_csv("./data/20190108_Egmont_Extended.csv") %>%
  mutate(egmont_dummy = 1)

# Expand  = all combinations between two variables
egmont_countries <- egmont_raw %>%
  select(country_name) %>%
  expand(country_name, year = 1990:2015)

# Need to ungroup because otherwise the column must be in the selection
egmont <- left_join(egmont_countries, egmont_raw, by = c("country_name", "year" = "entry_year")) %>%
  select(country_name, year, egmont_dummy) %>%
  group_by(country_name) %>%
  fill(egmont_dummy) %>%
  ungroup() %>%
  mutate(egmont_dummy = replace_na(egmont_dummy, 0)) %>%
  rename(egmont = egmont_dummy) %>%
  mutate(iso = countrycode(country_name, "country.name", "iso3c", custom_match = c("Kosovo" = "XKX"))) %>%
  mutate(iso = replace_na(iso, "CUW")) %>%
  select(iso, year, egmont) %>%
  filter(year >= fyear & year <= lyear)

rm(egmont_countries, egmont_raw)


## ............................................................................
## Conflict data set (source: http://www.systemicpeace.org/inscrdata.html)
conflict <- read_stata("./data/Database_major_episodes_of_political_violence_iCOV_saveold_06-08-2018.dta") %>%
  mutate(iso = countrycode(sourcevar = country, "country.name", "iso3c", custom_match = c("Central African Repub" = "CAF",
                                                                                          "Kosovo" = "XKX"))) %>%
  select(iso, year, actotal) %>%
  filter(year >= fyear & year <= lyear) %>%
  rename(conflict = actotal)


## ............................................................................
## World Wide Governance Indicator (source: http://info.worldbank.org/governance/wgi/#home)
governance <- read_dta("./data/wgidataset.dta") %>%
  select(code, countryname, year, rle, cce) %>%
  filter(year >= fyear & year <= lyear) %>%
  mutate(iso = countrycode(countryname, "country.name", "iso3c", 
                           custom_match = c("Kosovo" = "XKX",
                                            "Netherlands Antilles (former)" = "ANT",
                                            "Korea, Dem. Rep." = "PRK"))) %>%
  filter(iso != "ANT") %>%
  rename(ruleoflaw = rle, corrcontrol = cce) %>%
  select(iso, year, ruleoflaw, corrcontrol) %>%
  arrange(iso, year)

## ............................................................................
## Tax haven data (source: see paper)
# Is a country a tax haven? Value is number of papers that classify a country as tax haven from a survey of 13 papers.
taxhaven <- read_dta("./data/tax haven dummies.dta") %>%
  select(country, country_iso3, year, thl_13) %>%
  na.omit() %>%
  mutate(iso = countrycode(country_iso3, origin = "iso3c", destination = "iso3c", custom_match = c("ROM" = "ROU",
                                                                                                   "ADO" = "AND",
                                                                                                   "KSV" = "XKX",
                                                                                                   "ZAR" = "COD",
                                                                                                   "TMP" = "TLS",
                                                                                                   "IMY" = "IMN",
                                                                                                   "WBG" = "PSE"))) %>%
  rename(taxhaven = thl_13) %>%
  select(iso, year, taxhaven) %>%
  na.omit() %>%
  filter(year >= fyear & year <= lyear)

## ............................................................................
## CEPPI distance variables (source: http://www.cepii.fr/CEPII/en/bdd_modele/presentation.asp?id=8 (Gravity dataset))
cepii <- read.dta13("./data/gravdata.dta", select.cols = c("iso3_o", "iso3_d", "year", "contig", "comlang_off", "distw", "colony", "comcur", "comrelig")) %>% 
  filter(year >= fyear & year <= lyear) %>%
  rename(iso_o = iso3_o, iso_d = iso3_d) %>%
  mutate_at(vars(iso_o, iso_d),
            funs(countrycode(., "iso3c", "iso3c", custom_match = c("PAL" = "PSE",
                                                                   "ROM" = "ROU",
                                                                   "TMP" = "TLS",
                                                                   "ZAR" = "COD")))) %>%
  drop_na(iso_o, iso_d)


## ............................................................................
## Trade data (source: http://www.correlatesofwar.org/data-sets/bilateral-trade)

# Import and filter
trade_cow <- read_csv("./data/Dyadic_COW_4.0.csv",
                      col_types = cols_only(flow1 = col_guess(),
                                            flow2 = col_guess(),
                                            importer1 = col_guess(), 
                                            importer2 = col_guess(), 
                                            year = col_guess())) %>%
  filter(year >= fyear & year <= lyear) %>%
  mutate_at(vars(flow1, flow2),
            funs(if_else(. < 0, 0, ., 0))) %>%
  # Convert trade flows from millions to billions USD
  mutate_at(vars(flow1, flow2),
            funs(./1000))

# Every trade relation is in the dataset once, but we need it twice (once for every origin country)
trade_half1 <- trade_cow %>%
  select(importer1, importer2, year, flow1, flow2)

trade_half2 <- trade_cow %>%
  rename(importer2 = importer1, importer1 = importer2, flow2 = flow1, flow1 = flow2) %>%
  select(importer1, importer2, year, flow1, flow2)

trade <- bind_rows(trade_half1, trade_half2) %>%
  rename(iso_o = importer1, iso_d = importer2, trade_od = flow2, trade_do = flow1)

# Add ISO3 codes and remove country names
trade <- trade %>%
  mutate_at(vars(iso_o, iso_d),
            funs(countrycode(., "country.name", "iso3c", custom_match = c("Kosovo" = "XKX")))) %>%
  drop_na(iso_o, iso_d) %>%
  select(iso_o, iso_d, year, trade_od, trade_do) %>%
  mutate(trade = trade_od + trade_do) %>%
  mutate(year = as.numeric(year)) %>%
  select(-trade_od, -trade_do)

# Remove files that are no longer needed
rm(trade_cow, trade_half1, trade_half2)

## ............................................................................
## STR and UTR data
# Due to the confidential nature of this data it is not included here. Instead we include some fake data that resembles the confidential data to illustrate the methodology. Note that the results of course will be different. At the end of the "Regressions" section we import lm object thet contain the actual regression results so that the final results will match the results in the paper.
strs <- readRDS("./data/fake_strs.rds")
utrs <- readRDS("./data/fake_utrs.rds")

# _____________________________________________________________________________
# Combining data ####
# Here we combine all data imported above into one dyadic data set

# First create an empty data frame will all country combinations and year as a base to built the complete data set on. This results in a dataset with many NA's, but this is filtered later
allcountries <- c(codelist$iso3c[!is.na(codelist$iso3c)], "XKX")
country_years <- expand.grid(allcountries, allcountries, fyear:lyear, stringsAsFactors = F) %>%
  rename(iso_o = Var1, iso_d = Var2, year = Var3)
rm(allcountries)

# Merge the country data
unilateral <- gdp_pop %>%
  full_join(egmont, by = c("iso", "year")) %>%
  full_join(conflict, by = c("iso", "year")) %>%
  full_join(governance, by = c("iso", "year")) %>%
  full_join(taxhaven, by = c("iso", "year")) %>%
  filter(year >= fyear & year <= lyear)

# Create dataframe for origin country variables
unilateral_o <- unilateral %>%
  rename_at(vars(-year), funs(paste0(., "_o")))

# And destination variables
unilateral_d <- unilateral %>%
  rename_at(vars(-year), funs(paste0(., "_d")))

# Join the bilateral data sets
bilateral <- cepii %>%
  full_join(trade, by = c("iso_o", "iso_d", "year")) %>%
  full_join(utrs, by = c("iso_o", "iso_d", "year")) %>%
  full_join(strs, by = c("iso_o", "iso_d", "year"))

# Join all data inot one large dataset containing all possible country and year conbinations
complete <- country_years %>%
  left_join(bilateral, by = c("iso_o", "iso_d", "year")) %>%
  left_join(unilateral_o, by = c("iso_o", "year")) %>%
  left_join(unilateral_d, by = c("iso_d", "year")) %>%
  select(iso_o, iso_d, year, susp_amount, susp_count, unusual_count, everything()) %>%
  arrange(iso_o, iso_d, year)

# _____________________________________________________________________________
# Data adjustments ####
# 
# Here we adjust the data to deal with missing values, etc.
complete_n  <- complete %>%
  arrange(iso_o, iso_d, year) %>%
  mutate_at(vars(trade, comcur, contig, comlang_off, colony, conflict_o, conflict_d, egmont_o, egmont_d, taxhaven_o, taxhaven_d),
            funs(replace_na(., 0))) %>%
  # Replace NA in comrelig with median
  group_by(year) %>%
  mutate(comrelig = ifelse(is.na(comrelig), median(comrelig, na.rm = T), comrelig)) %>%
  ungroup() %>%
  # Replace NA's for flows involving the Netherlands with zero
  mutate_at(vars(susp_amount, susp_count, unusual_count),
            funs(ifelse(iso_o == "NLD" | iso_d == "NLD", replace_na(., 0), .))) %>%
  # Set flows that don't involve the Netherlands to NA
  mutate_at(vars(susp_amount, susp_count, unusual_count),
            funs(replace(., (iso_o != "NLD") & (iso_d != "NLD"), NA))) %>%
  # Remove rows for Aruba, Dutch Antiles, Curacao and Monaco (they are missing in all other datasets)
  filter_at(vars(iso_o, iso_d),
            all_vars(. != "ABW" & . != "ANT" & . != "CUW" & . != "MCO")) %>%
  # Add dummy for when origin and destination country are the same
  mutate(internal = if_else(iso_o == iso_d, 1, 0)) %>%
  # Take logs of variables
  mutate_at(vars(susp_amount, susp_count, unusual_count, contig, comlang_off, comcur, colony, comrelig, egmont_o, egmont_d, conflict_o, conflict_d, taxhaven_o, taxhaven_d),
            funs(l = log1p(.))) %>%
  mutate_at(vars(distw, gdp_o, gdp_d, pop_o, pop_d, gdppc_o, gdppc_d),
            funs(l = log(.))) %>%
  mutate_at(vars(corrcontrol_o, corrcontrol_d),
            funs(l = log(. + 3.5))) %>%
  mutate(trade_l = log(trade + 1E-9)) %>%
  rename_at(vars(ends_with("_l")),
            funs(paste0("l_", gsub("_l", "", .), sep = ""))) %>%
  ungroup()


# _____________________________________________________________________________
# Regressions ####
# In this section we run the regressions


# Create separate data frames for regressions for only inflows, outflows and combined
inflow_data <- complete_n %>%	
  filter(iso_d == "NLD" & iso_o != "NLD") %>% 
  select(iso_o, iso_d, year, starts_with("l_"), -l_unusual_count) %>% 
  drop_na()

outflow_data <- complete_n %>% 
  filter(iso_o == "NLD" & iso_d != "NLD") %>% 
  select(iso_o, iso_d, year, starts_with("l_"), -l_unusual_count) %>% 
  drop_na()

inoutflow_data <- complete_n %>% 
  filter((iso_o == "NLD" | iso_d == "NLD") & !(iso_o == "NLD" & iso_d == "NLD")) %>%
  select(iso_o, iso_d, year, starts_with("l_"), -l_unusual_count) %>% 
  drop_na()

# Create vectors with model terms
inflow_terms <- c("l_contig", "l_comlang_off", "l_comcur", "l_colony", "l_comrelig", "l_distw", "l_trade", "l_gdp_o", "l_gdppc_o", "l_egmont_o", "l_conflict_o", "l_corrcontrol_o", "l_taxhaven_o", "factor(year)")

outflow_terms <- c("l_contig", "l_comlang_off", "l_comcur", "l_colony", "l_comrelig", "l_distw", "l_trade", "l_gdp_d", "l_gdppc_d", "l_egmont_d", "l_conflict_d", "l_corrcontrol_d", "l_taxhaven_d", "factor(year)")

inoutflow_terms <- c("l_contig", "l_comlang_off", "l_comcur", "l_colony", "l_comrelig", "l_distw", "l_trade", "l_gdp_o", "l_gdp_d", "l_gdppc_o", "l_gdppc_d", "l_egmont_o", "l_egmont_d", "l_conflict_o", "l_conflict_d", "l_corrcontrol_o", "l_corrcontrol_d", "l_taxhaven_o", "l_taxhaven_d", "factor(year)")


## ............................................................................
## Regressions on inflows

# Define models
in_model_panel_am <- reformulate(inflow_terms, response = "l_susp_amount")
in_model_panel_co <- reformulate(inflow_terms, response = "l_susp_count")

# Run regressions (each time twice, once for normal and once for robust SE's)
# Values of STR's is AM (amount), numbers is CO (count).
in_fit_panel_am <- lm(in_model_panel_am, data = inflow_data)
in_fit_panel_am_rob <- lm_robust(in_model_panel_am, data = inflow_data, se_type = "stata")
in_fit_panel_co <- lm(in_model_panel_co, data = inflow_data)
in_fit_panel_co_rob <- lm_robust(in_model_panel_co, data = inflow_data, se_type = "stata")

# Regression table
# htmlreg(list(in_fit_panel_am, in_fit_panel_co),
#         custom.model.names = c("Value of STR's", "Number of STR's"),
#         custom.coef.map = list("l_contig" = "Border",
#                                "l_comlang_off" = "Common language",
#                                "l_comcur" = "Common currency",
#                                "l_colony" = "Colonial background",
#                                "l_comrelig" = "Common religion",
#                                "l_distw" = "Distance",
#                                "l_trade" = "Trade",
#                                "l_gdp_o" = "GDP:o",
#                                # "l_gdp_d" = "GDP:d",
#                                "l_gdppc_o" = "GDPpc:o",
#                                # "l_gdppc_d" = "GDPpc:d",
#                                "l_egmont_o" = "Egmont member:o",
#                                # "l_egmont_d" = "Egmont member:d",
#                                "l_conflict_o" = "Conflict:o",
#                                # "l_conflict_d" = "Conflict:d",
#                                "l_corrcontrol_o" = "Corruption control:o",
#                                # "l_corrcontrol_d" = "Corruption control:d",
#                                "l_taxhaven_o" = "Taxhaven:o",
#                                # "l_taxhaven_d" = "Taxhaven:d"
#                                "(Intercept)" = "(Intercept)",
#                                "(Intercept)" = "(Intercept)"),
#         single.row = T, include.ci = F, include.fstatistic = T, stars = c(0.01, 0.05, 0.1), digits = 3,
#         custom.note = "Heteroskedasticity robust standard errors in parentheses. %stars", caption = "",
#         file = "./output/inflows_panel.doc")

## ............................................................................
## Regressions on outflows

# Define models
out_model_panel_am <- reformulate(outflow_terms, response = "l_susp_amount")
out_model_panel_co <- reformulate(outflow_terms, response = "l_susp_count")

# Run regressions
out_fit_panel_am <- lm(out_model_panel_am, data = outflow_data)
out_fit_panel_am_rob <- lm_robust(out_model_panel_am, data = outflow_data, se_type = "stata")
out_fit_panel_co <- lm(out_model_panel_co, data = outflow_data)
out_fit_panel_co_rob <- lm_robust(out_model_panel_co, data = outflow_data, se_type = "stata")

# Regression table
# htmlreg(list(out_fit_panel_am, out_fit_panel_co),
#         custom.model.names = c("Value of STR's", "Number of STR's"),
#         custom.coef.map = list("l_contig" = "Border",
#                                "l_comlang_off" = "Common language",
#                                "l_comcur" = "Common currency",
#                                "l_colony" = "Colonial background",
#                                "l_comrelig" = "Common religion",
#                                "l_distw" = "Physical distance",
#                                "l_trade" = "Trade",
#                                # "l_gdp_o" = "GDP:o",
#                                "l_gdp_d" = "GDP:d",
#                                # "l_gdppc_o" = "GDPpc:o",
#                                "l_gdppc_d" = "GDPpc:d",
#                                # "l_egmont_o" = "Egmont member:o",
#                                "l_egmont_d" = "Egmont member:d",
#                                # "l_conflict_o" = "Conflict:o",
#                                "l_conflict_d" = "Conflict:d",
#                                # "l_corrcontrol_o" = "Corruption control:o",
#                                "l_corrcontrol_d" = "Corruption control:d",
#                                # "l_taxhaven_o" = "Taxhaven:o",
#                                "l_taxhaven_d" = "Taxhaven:d",
#                                "(Intercept)" = "(Intercept)",
#                                "(Intercept)" = "(Intercept)"),
#         single.row = T, include.ci = F, include.fstatistic = T, stars = c(0.01, 0.05, 0.1), digits = 3,
#         custom.note = "Heteroskedasticity robust standard errors in parentheses. %stars", caption = "",
#         file = "./output/outflows_panel.doc")


## ............................................................................
## In- and outflows combined

# Define models
inout_model_panel_am <- reformulate(inoutflow_terms, response = "l_susp_amount")
inout_model_panel_co <- reformulate(inoutflow_terms, response = "l_susp_count")

# Run regressions
inout_fit_panel_am <- lm(inout_model_panel_am, data = inoutflow_data)
inout_fit_panel_am_rob <- lm_robust(inout_model_panel_am, data = inoutflow_data, se_type = "stata")
inout_fit_panel_co <- lm(inout_model_panel_co, data = inoutflow_data)
inout_fit_panel_co_rob <- lm_robust(inout_model_panel_co, data = inoutflow_data, se_type = "stata")

# Regression table
# htmlreg(list(inout_fit_panel_am_rob, inout_fit_panel_co_rob),
#         custom.model.names = c("Value of STR's", "Number of STR's"),
#         custom.coef.map = list("l_contig" = "Border",
#                                "l_comlang_off" = "Common language",
#                                "l_comcur" = "Common currency",
#                                "l_colony" = "Colonial background",
#                                "l_comrelig" = "Common religion",
#                                "l_distw" = "Distance",
#                                "l_trade" = "Trade",
#                                "l_gdp_o" = "GDP:o", 
#                                "l_gdp_d" = "GDP:d", 
#                                "l_gdppc_o" = "GDPpc:o", 
#                                "l_gdppc_d" = "GDPpc:d", 
#                                "l_egmont_o" = "Egmont member:o", 
#                                "l_egmont_d" = "Egmont member:d", 
#                                "l_conflict_o" = "Conflict:o", 
#                                "l_conflict_d" = "Conflict:d", 
#                                "l_corrcontrol_o" = "Corruption control:o", 
#                                "l_corrcontrol_d" = "Corruption control:d", 
#                                "l_taxhaven_o" = "Taxhaven:o", 
#                                "l_taxhaven_d" = "Taxhaven:d",
#                                "(Intercept)" = "(Intercept)"),
#         single.row = T, include.ci = F, include.fstatistic = T, stars = c(0.01, 0.05, 0.1), digits = 3,
#         custom.note = "Heteroskedasticity robust standard errors in parentheses. %stars", caption = "",
#         file = "./output/allflows_panel.doc")


## ............................................................................
## Compare results for UTR's and STR's
# We only have STR and UTR for 2014, so we filter again for inflow and outflow in 2014 and rescale the DV to 0..1, as to compare the coefficients between the UTR model and STR model.

# Select appropriate data and rescale variables
compare_data <- complete_n %>% 
  filter((iso_o == "NLD" | iso_d == "NLD") & !(iso_o == "NLD" & iso_d == "NLD")) %>% 
  select(iso_o, iso_d, year, starts_with("l_")) %>% 
  drop_na(-l_susp_amount, -l_susp_count, -l_unusual_count) %>%
  filter(year == 2014) %>%
  mutate_at(vars(l_susp_amount, l_susp_count, l_unusual_count),
            funs(rescale(., to = c(0, 1))))

# Run regressions
inout_fit_2014_str_co <- lm_robust(reformulate(inoutflow_terms[-length(inoutflow_terms)], response = "l_susp_count"), data = compare_data, se_type = "stata")
inout_fit_2014_utr_co <- lm_robust(reformulate(inoutflow_terms[-length(inoutflow_terms)], response = "l_unusual_count"), data = compare_data, se_type = "stata")

# We forgot to save the lm object of this regression so we do not have the actual regression results here

temp <- data.frame(varnames = names(inout_fit_2014_str_co$coefficients),
                   coef_str = inout_fit_2014_str_co$coefficients,
                   se_str = inout_fit_2014_str_co$std.error,
                   coef_utr = inout_fit_2014_utr_co$coefficients,
                   se_utr = inout_fit_2014_utr_co$std.error) %>%
  mutate(z_score = (coef_str - coef_utr)/sqrt(se_str^2 + se_utr^2),
         stars = case_when(abs(z_score) > qnorm((1-0.01/2)) ~ "***",
                           abs(z_score) > qnorm((1-0.05/2)) ~ "**",
                           abs(z_score) > qnorm((1-0.1/2)) ~ "*",
                           TRUE ~ "")) %>%
  arrange(varnames %in% c("(Intercept)"))


# Regression table
# htmlreg(list(inout_fit_2014_str_co, inout_fit_2014_utr_co),
#         custom.model.names = c("Number of STR's", "Number of UTR's"),
#         custom.coef.map = list("l_contig" = "Border",
#                                "l_comlang_off" = "Common language",
#                                "l_comcur" = "Common currency",
#                                "l_colony" = "Colonial background",
#                                "l_comrelig" = "Common religion",
#                                "l_distw" = "Distance",
#                                "l_trade" = "Trade",
#                                "l_gdp_o" = "GDP:o", 
#                                "l_gdp_d" = "GDP:d", 
#                                "l_gdppc_o" = "GDPpc:o", 
#                                "l_gdppc_d" = "GDPpc:d", 
#                                "l_egmont_o" = "Egmont member:o", 
#                                "l_egmont_d" = "Egmont member:d", 
#                                "l_conflict_o" = "Conflict:o", 
#                                "l_conflict_d" = "Conflict:d", 
#                                "l_corrcontrol_o" = "Corruption control:o", 
#                                "l_corrcontrol_d" = "Corruption control:d", 
#                                "l_taxhaven_o" = "Taxhaven:o", 
#                                "l_taxhaven_d" = "Taxhaven:d",
#                                "(Intercept)" = "(Intercept)"),
#         custom.columns = list(z_score = paste0(round(temp$z_score, 3), temp$stars)),
#         custom.col.pos = 4,
#         single.row = T, include.ci = F, include.fstatistic = T, stars = c(0.01, 0.05, 0.1), digits = 3,
#         custom.note = "Heteroskedasticity robust standard errors in parentheses. %stars. The logged dependent variables are both rescaled to 0-1 to allow for comparison of the coefficients.", caption = "",
#         file = "./output/str_utr_comparison.doc")


# Load lm objects with actual regression results to get the same results as the paper
inout_fit_panel_am <- readRDS("./model_fits/inout_fit_panel_am_clean.rds")
inout_fit_panel_co <- readRDS("./model_fits/inout_fit_panel_co_clean.rds")
in_fit_panel_am <- readRDS("./model_fits/in_fit_panel_am_clean.rds")
in_fit_panel_co <- readRDS("./model_fits/in_fit_panel_co_clean.rds")
out_fit_panel_am <- readRDS("./model_fits/out_fit_panel_am_clean.rds")
out_fit_panel_co <- readRDS("./model_fits/out_fit_panel_co_clean.rds")


# _____________________________________________________________________________
# Simulation of ML flows ####
# Here we do the simulation of the ML flows around the world


## ............................................................................
## Predict STR's
## First we use the estimated coefficients from above to "predict" the STR's between all countries in the dataset (whenever the data is available)

# Amounts (predict total amount of STR's between all non-self countries)
predicted_amounts <- complete_n %>%
  filter(iso_o != iso_d) %>%
  prediction(data = ., inout_fit_panel_am) %>%
  mutate(amount = expm1(fitted)) %>%
  select(iso_o, iso_d, year, amount)

# Counts (predict total number of STR's between all non-self countries)
predicted_counts <- complete_n %>%
  filter(iso_o != iso_d) %>%
  prediction(data = ., inout_fit_panel_co) %>%
  mutate(count = expm1(fitted)) %>%
  select(iso_o, iso_d, year, count)

# Merge amounts and counts
# In some cases the amounts and counts are negative, this is of course not possible hence we make then 0.
predicted <- full_join(predicted_amounts, predicted_counts, by = c("iso_o", "iso_d", "year")) %>%
  mutate_at(vars(amount, count),
            funs(if_else(. < 0, 0, .))) %>%
  drop_na() %>%
  complete(iso_o, iso_d, year) %>%
  mutate_at(vars(amount, count),
            funs(if_else(is.na(.), 0, .))) %>%
  filter_at(vars(iso_o, iso_d),
            all_vars(!(. %in% c("SOM", "TUV", "FSM", "ERI"))))


rm(predicted_amounts, predicted_counts)


## ............................................................................
## Simulate flows
## We convert the "predicted" STR's from the previous step to an adjacency and then calculate the percentages that flow from each country to each other country such that percent_ij = flow_ij / sum of outflows from i. This leaves us with two matrices per year, one for amounts and one for counts. We then  use the average of the calculated percentages for amount and count to reduce the effects of single large STR's on our results. The matrices are saved in a single list per year.

# Create adjacency matrix
perc_mat_lst <- split(predicted, f = predicted$year) %>%
  lapply(., function(x){
    # Amounts
    d <- x %>% select(iso_o, iso_d, amount) %>% spread(iso_d, amount)
    m_am <- as.matrix(d[,-1])
    rownames(m_am) <- d$iso_o
    # diag(m_am)[rowSums(m_am) == 0] <- 1
    m_am <- m_am / rowSums(m_am)
    
    # Counts
    d <- x %>% select(iso_o, iso_d, count) %>% spread(iso_d, count)
    m_co <- as.matrix(d[,-1])
    rownames(m_co) <- d$iso_o
    # diag(m_co)[rowSums(m_co) == 0] <- 1
    m_co <- m_co / rowSums(m_co)
    
    # Take average
    m <- (m_am + m_co) / 2
    return(m)
  })

# Create list of countries in the estimation (needed later)
countries <- lapply(perc_mat_lst, function(x){
  data.frame(iso = colnames(x), stringsAsFactors = F) %>% arrange(iso)
})

saveRDS(countries, file = "./data/countries.Rds")


## Each year is a completely seperate simulation, there is no time present in a simulation.
## The "ticks" or steps in the simualtion are defines as hops in the laundery process which occurr simultaneously.
## - perc_mat is the from_to percentage matrix calculated of the total outflow
## - crime_vec is the initial input of each country's criminal money to launder (it is questionable whether this money consists of double counting, e.g. when a drug dealer pays a security guy EUR 1000, would this be present twice in the same vector? We do not correct the given amounts for possible overlap, our interpretation therefore is that (criminal) cost are discoutned in the price)
## - dom_vec is the initial percentage of money that reamins within the country
## 
## When a country is not present in perc_mat, then the country does not exist.
## When a country is not present in crime_vec, then the country does not have crime.
## When a country is not present in dom_vec, then we take the average domestic percentage from all countries.


## Define a funcion that performs the simulation
flow_sim <- function(perc_mat, crime_vec, dom_vec, rounds = NULL){
  
  # Make sure 'crime_vec' and 'dom_vec' have the same countries as 'perc_mat'
  countries <- data.frame(iso = colnames(perc_mat), stringsAsFactors = F)
  
  crime_df <- data.frame(iso = names(crime_vec), mlreq = crime_vec, stringsAsFactors = F) %>% right_join(countries, by = "iso") %>% arrange(iso)
  crime_vec <- crime_df[,"mlreq"]
  names(crime_vec) <- crime_df[,"iso"]
  crime_vec[is.na(crime_vec)] <- 0
  
  dom_df <- data.frame(iso = names(dom_vec), dom_perc = dom_vec, stringsAsFactors = F) %>% right_join(countries, by = "iso") %>% arrange(iso)
  dom_vec <- dom_df[,"dom_perc"]
  names(dom_vec) <- dom_df[,"iso"]
  dom_vec[is.na(dom_vec)] <- mean(dom_vec, na.rm = T)
  
  if(length(crime_vec) != length(dom_vec)){
    print("Vectors do not have the same size!")
    break
  }
  if(!all(names(crime_vec) == names(dom_vec))){
    print("Country names in vectors do not match!")
    break
  }
  
  # Create Identity matrix to stop simulation
  ident_mat <- diag(ncol(perc_mat))
  colnames(ident_mat) <- colnames(perc_mat)
  rownames(ident_mat) <- rownames(perc_mat)
  
  # Create lists where the results of each simulation step will be stored
  flows_round <- list()
  inflows_round <- list()
  outflows_round <- list()
  laundered_round <- list()
  throughflows_round <- list()
  
  # Domestic laundering is the part of money that is laundered domestically and not sent abroad
  dom_laund <- crime_vec * dom_vec
  
  # The rest is sent abroad for laundering and enters the simulation
  non_dom_laund <- crime_vec - dom_laund
  
  for (i in 1:rounds){
    
    # Calculate flows in this round
    if (i == 1){
      flows_round[[i]] <- non_dom_laund * perc_mat
    } else if (i <= rounds){
      flows_round[[i]] <- inflows_round[[i-1]] * perc_mat
    }
    
    # Calculate inflows, outflows, throughflows in ech round. Throughflows equal outflows after the first round
    inflows_round[[i]] <- colSums(flows_round[[i]])
    outflows_round[[i]] <- rowSums(flows_round[[i]])
    if (i == 1) {
      throughflows_round[[i]] <- 0
    } else if (i > 1) {
      # Because in the first few rounds, all the received money MUST flow out again,
      # we can assume that the outflow from round k = inflow from round k-1
      throughflows_round[[i]] <- outflows_round[[i]]
    }
    
  }
  
  # Foreign laundering is equal to the inflows calculated in the final round because all money is laundered after this round
  for_laund <- inflows_round[[rounds]]
  
  # Calculate the totals from the results of each round
  flows_tot <- Reduce('+', flows_round)
  inflows_tot <- Reduce('+', inflows_round)
  outflows_tot <- Reduce('+', outflows_round)
  throughflows_tot <- Reduce('+', throughflows_round)
  
  # Total money laundering is the sum of domestic and foreign laundering adn throughflows
  tot_laund <- dom_laund + for_laund + throughflows_tot
  
  results <- list(generated = round(crime_vec),
                  flows_rounds = lapply(flows_round, round),
                  inflows_rounds = lapply(inflows_round, round),
                  outflows_rounds = lapply(outflows_round, round),
                  throughflows_rounds = lapply(throughflows_round, round),
                  flows_total = round(flows_tot),
                  inflows_total = round(inflows_tot),
                  outflows_total = round(outflows_tot),
                  throughflows_total = round(throughflows_tot),
                  domestic_laundering = round(dom_laund),
                  foreign_laundering = round(for_laund),
                  total_laundering = round(tot_laund))
  
  return(results)
}


## Define a function that takes the output of the function above and returns the most important results in a more sensible format and (optionally) creates an excel file with the simulation results.

# Read the gdp_pop file from disk 
gdp_pop <- readRDS(file = "./data/gdp_pop_data.rds")

# Manually add Bermuda GDP for 2014
gdp_pop[gdp_pop$iso == "BMU" & gdp_pop$year == 2014, "gdp"] <- 5.573710
gdp_pop[gdp_pop$iso == "BMU" & gdp_pop$year == 2014, "gdppc"] <- 85748.07

# Define function
extract_sim_results <- function(results_lst, file = NULL, export = FALSE, return_obj = FALSE, obj_name = NULL){
  
  if(export == FALSE & return_obj == FALSE){
    print("Function does nothing!")
    break
  }
  
  results_bycountry <- results_lst %>%
    lapply(., function(x){
      d <- data.frame(generated = x$generated,
                      inflows = x$inflows_total,
                      outflows = x$outflows_total,
                      throughflows = x$throughflows_total,
                      domestic_laundering = x$domestic_laundering,
                      foreign_laundering = x$foreign_laundering,
                      total_laundering = x$total_laundering)
      d$iso <- rownames(d)
      rownames(d) <- NULL
      return(d)
    }) %>%
    bind_rows(.id = "year") %>%
    mutate(year = as.numeric(year)) %>%
    mutate(country = countrycode(iso, "iso3c", "country.name")) %>%
    select(iso, country, year, everything()) %>%
    left_join(gdp_pop, by = c("iso", "year")) %>%
    mutate(generated_gdp = generated / (gdp*1E9),
           inflows_gdp = inflows / (gdp*1E9),
           outflows_gdp = outflows / (gdp*1E9),
           throughflows_gdp = throughflows / (gdp*1E9),
           domestic_laundering_gdp = domestic_laundering / (gdp*1E9),
           foreign_laundering_gdp = foreign_laundering / (gdp*1E9),
           total_laundering_gdp = total_laundering / (gdp*1E9)) %>%
    group_by(year) %>%
    mutate(laundering_share = total_laundering / sum(total_laundering)) %>%
    select(-gdp, -gdppc, -pop) %>%
    # group_by(year) %>%
    # mutate_at(vars(generated:total_laundering_gdp),
    #           funs(rank = min_rank(desc(.)))) %>%
    # ungroup() %>%
    arrange(iso, year)
  
  results_bypair <- results_lst %>%
    lapply(., function(x) return(x$flows_total)) %>%
    lapply(., function(x){
      g <- graph.adjacency(x, weighted = T)
      a <- get.data.frame(g)
      colnames(a) <- c("iso_o", "iso_d", "flow")
      return(a)
    }) %>%
    bind_rows(.id = "year") %>%
    filter(iso_o != iso_d) %>%
    mutate(year = as.numeric(year)) %>%
    mutate(country_o = countrycode(iso_o, "iso3c", "country.name"),
           country_d = countrycode(iso_d, "iso3c", "country.name")) %>%
    group_by(iso_o, year) %>%
    mutate(outflow_rank = min_rank(desc(flow))) %>%
    ungroup() %>%
    group_by(iso_d, year) %>%
    mutate(inflow_rank = min_rank(desc(flow))) %>%
    select(iso_o, country_o, iso_d, country_d, year, everything()) %>%
    arrange(iso_o, iso_d, year)
  
  if(export == TRUE){
    write.xlsx(list(by_country = results_bycountry,
                    by_countrypair = results_bypair),
               file = file)
  }
  
  if(return_obj == TRUE){
    assign(obj_name,
           list(by_country = results_bycountry,
                by_countrypair = results_bypair),
           envir = .GlobalEnv)
  }
  
}


## ............................................................................
## Money laundering requirement by country
# The simulation starts with the amount of money generated in each country that needs to be laundered, calculated by Unger et al. (2018). This section creates the crime_vec. The WODC study, which uses EURO for crime_vec needs to be converted into USD, because the papaer reports USD to make it comparable with other studies.
exchange_rates <- readRDS("./data/exchangerates.rds")
mlreq <- read.dta13("./data/ML estimates2.dta", select.cols = c("iso_o", paste0("tot_mld_fraud1_", 2004:2014, "_gr_m"))) %>%
  distinct() %>%
  gather(key = year, value = mlreq, -iso_o) %>%
  mutate(year = as.numeric(gsub("^.*(\\d{4}).*$", "\\1", year))) %>%
  filter(year >= fyear & year <= lyear) %>%
  left_join(exchange_rates, by = "year") %>%
  mutate(mlreq = mlreq / exchange_rate) %>% # Convert EUR to USD
  select(-exchange_rate) %>%
  rename(iso = iso_o) %>%
  arrange(iso, year) %>%
  split(., f = .$year) %>%
  # Only keep ML requirements of countries in the analysis, set missing countries to 0
  mapply(., countries, SIMPLIFY = F, FUN = function(x, y){
    d <- left_join(y, x, by = "iso")
    v <- d[, "mlreq"]
    names(v) <- d[, "iso"]
    v[is.na(v)] <- 0
    return(v)
  })

rm(exchange_rates)

## ............................................................................
## Determine percentage on the diagonal
# We need to have a percentage for the amount of money that is generated in each country and stays in that country. For this, we estimate a new attractiveness index using only the destination country characteristics. Then we calculate the theoretical maximum (minimum) of this index, by taking the highest (lowest) values for each variable and multiplying with the coefficients. This is then rescaled to 0%-100%.
# 
# The index is based on the coefficients (pull-factors) when regressing STR amounts on the destination characteristics.

# Estimate model with only destination country characteristics
attr_fit <- lm(l_susp_amount ~ l_gdp_d + l_gdppc_d + l_egmont_d + l_conflict_d + l_corrcontrol_d + l_taxhaven_d, # + factor(year), 
               data = inoutflow_data)

# Load lm object with actual regression results
attr_fit <- readRDS("./model_fits/attr_fit_clean.rds")


attr_fit_coefs <- attr_fit$coefficients


# Calculate maximum of attractiveness index (coef1 x max{var1} + coef2 x max{var2} etc)
max_new_attr <- max(inoutflow_data$l_gdp_d, na.rm = T) * attr_fit_coefs["l_gdp_d"] +
  min(inoutflow_data$l_gdppc_d, na.rm = T) * attr_fit_coefs["l_gdppc_d"] +
  max(inoutflow_data$l_egmont_d, na.rm = T) * attr_fit_coefs["l_egmont_d"] +
  max(inoutflow_data$l_conflict_d, na.rm = T) * attr_fit_coefs["l_conflict_d"] +
  min(inoutflow_data$l_corrcontrol_d, na.rm = T) * attr_fit_coefs["l_corrcontrol_d"] +
  min(inoutflow_data$l_taxhaven_d, na.rm = T) * attr_fit_coefs["l_taxhaven_d"] +
  attr_fit_coefs["(Intercept)"]
names(max_new_attr) <- "max_new_attr"


# Calculate minimum of attractiveness index (coef1 x max{var1} + coef2 x max{var2} etc)
min_new_attr <- min(inoutflow_data$l_gdp_d, na.rm = T) * attr_fit_coefs["l_gdp_d"] +
  max(inoutflow_data$l_gdppc_d, na.rm = T) * attr_fit_coefs["l_gdppc_d"] +
  min(inoutflow_data$l_egmont_d, na.rm = T) * attr_fit_coefs["l_egmont_d"] +
  min(inoutflow_data$l_conflict_d, na.rm = T) * attr_fit_coefs["l_conflict_d"] +
  max(inoutflow_data$l_corrcontrol_d, na.rm = T) * attr_fit_coefs["l_corrcontrol_d"] +
  max(inoutflow_data$l_taxhaven_d, na.rm = T) * attr_fit_coefs["l_taxhaven_d"] +
  attr_fit_coefs["(Intercept)"]
names(min_new_attr) <- "min_new_attr"

# Create vector with the new diagonals
new_attr <- inoutflow_data %>%
  select(iso_d, year, ends_with("_d")) %>%
  distinct() %>%
  na.omit() %>%
  rename(iso = iso_d) %>%
  # Multiply each variable with the estimated coefficient
  mutate(attr = l_gdp_d * attr_fit_coefs["l_gdp_d"] +
           l_gdppc_d * attr_fit_coefs["l_gdppc_d"] +
           l_egmont_d * attr_fit_coefs["l_egmont_d"] +
           l_conflict_d * attr_fit_coefs["l_conflict_d"] +
           l_corrcontrol_d * attr_fit_coefs["l_corrcontrol_d"] +
           l_taxhaven_d * attr_fit_coefs["l_taxhaven_d"] +
           attr_fit_coefs["(Intercept)"]) %>%
  select(iso, year, attr) %>%
  # Rescale to 0-1 and convert to vector
  mutate(dom_perc = rescale(attr, from = c(min_new_attr, max_new_attr), to = c(0, 1))) %>%
  split(., f = .$year) %>%
  lapply(., function(x){
    v <- as.vector(x$dom_perc)
    names(v) <- as.vector(x$iso)
    return(v)
  })

rm(max_new_attr, min_new_attr)


## ............................................................................
## Run the simulation 


# Run the simulation with 5 rounds of full international throughflow and save the results. Column "generated" == crime_vec
sim_results <- mapply(FUN = flow_sim, perc_mat_lst, mlreq, new_attr, rounds = 5, SIMPLIFY = F)

extract_sim_results(sim_results, return_obj = T, obj_name = "sim_results_dfs", export = F, file = "./output/sim_results.xlsx")


# _____________________________________________________________________________
# Reporting results ####

# Create table with simulation results for OECD countries
oecd_countries <- countrycode(
  c("Australia", "Austria", "Belgium", "Canada", "Chile", "Czech Republic", "Denmark", "Estonia", "Finland", "France", "Germany", "Greece", "Hungary", "Iceland", "Ireland", "Israel", "Italy", "Japan", "Latvia", "Lithuania", "Luxembourg", "Mexico", "Netherlands", "New Zealand", "Norway", "Poland", "Portugal", "Slovakia", "Slovenia", "South Korea", "Spain", "Sweden", "Switzerland", "Turkey", "United Kingdom", "United States"), 
  origin = "country.name", "iso3c")

format_round <- function(x, digits = 2){
  unname(format(round(x, digits), nsmall = digits))
}

oecd_laundering <- sim_results_dfs$by_country %>%
  ungroup() %>%
  filter(year == 2014) %>%
  filter(iso %in% oecd_countries) %>%
  select(country, 
         domestic_laundering, domestic_laundering_gdp,
         throughflows, throughflows_gdp,
         foreign_laundering, foreign_laundering_gdp,
         total_laundering, total_laundering_gdp) %>%
  mutate_at(vars(ends_with("_gdp")), funs(format_round(.*100, 1))) %>%
  mutate_at(vars(-ends_with("_gdp"), -country), funs(format_round(./1E9, 1))) %>%
  arrange(country)

total_world_laundering <- sim_results_dfs$by_country %>%
  ungroup() %>%
  filter(year == 2014) %>%
  select(country, 
         domestic_laundering, domestic_laundering_gdp,
         throughflows,
         foreign_laundering,
         total_laundering,) %>%
  mutate(gdp = domestic_laundering / domestic_laundering_gdp) %>%
  select(-country, -domestic_laundering_gdp) %>%
  summarise_all(funs(sum(., na.rm = T))) %>%
  mutate(domestic_laundering_gdp = domestic_laundering / gdp,
         throughflows_gdp = throughflows / gdp,
         foreign_laundering_gdp = foreign_laundering / gdp,
         total_laundering_gdp = total_laundering / gdp) %>%
  select(-gdp) %>%
  mutate_at(vars(ends_with("_gdp")), funs(format_round(.*100, 1))) %>%
  mutate_at(vars(-ends_with("_gdp")), funs(format_round(./1E9, 1))) %>%
  mutate(country = "World total") %>%
  select(country, domestic_laundering, domestic_laundering_gdp, throughflows, throughflows_gdp, foreign_laundering, foreign_laundering_gdp, total_laundering, total_laundering_gdp)

total_oecd_laundering <- sim_results_dfs$by_country %>%
  ungroup() %>%
  filter(year == 2014) %>%
  filter(iso %in% oecd_countries) %>%
  select(country, 
         domestic_laundering, domestic_laundering_gdp,
         throughflows,
         foreign_laundering,
         total_laundering,) %>%
  mutate(gdp = domestic_laundering / domestic_laundering_gdp) %>%
  select(-country, -domestic_laundering_gdp) %>%
  summarise_all(funs(sum(., na.rm = T))) %>%
  mutate(domestic_laundering_gdp = domestic_laundering / gdp,
         throughflows_gdp = throughflows / gdp,
         foreign_laundering_gdp = foreign_laundering / gdp,
         total_laundering_gdp = total_laundering / gdp) %>%
  select(-gdp) %>%
  mutate_at(vars(ends_with("_gdp")), funs(format_round(.*100, 1))) %>%
  mutate_at(vars(-ends_with("_gdp")), funs(format_round(./1E9, 1))) %>%
  mutate(country = "OECD total") %>%
  select(country, domestic_laundering, domestic_laundering_gdp, throughflows, throughflows_gdp, foreign_laundering, foreign_laundering_gdp, total_laundering, total_laundering_gdp)

write.table(bind_rows(oecd_laundering, total_oecd_laundering, total_world_laundering), 
            file = "./oecd_laundering.txt", sep = ",", quote = F, row.names = F)
