# Supplementary material for: Estimating money laundering flows with a gravity model-based simulation
Source: Sci Rep. 2020 Oct 29;10:18552. doi: 10.1038/s41598-020-75653-x (PMC7596494; doi:10.1038/s41598-020-75653-x)
Supplement: Supplementary file 5 — Supplementary Information 5. [file 41598_2020_75653_MOESM5_ESM.csv]

ccode1	ccode2	year	importer1	importer2	flow1	flow2	smoothflow1	smoothflow2	smoothtotrade	spike1	spike2	dip1	dip2	trdspike	tradedip	bel_lux_alt_flow1	bel_lux_alt_flow2	china_alt_flow1	china_alt_flow2	source1	source2	version
2	20	1920	United States of America	Canada	611.85999	735.47998	611.85999	735.47998	1347.34	0	0	0	0	0	0	-9	-9	-9	-9	1	1	4
2	20	1921	United States of America	Canada	335.44	442.98999	335.44	442.98999	778.42999	0	0	0	0	0	0	-9	-9	-9	-9	1	1	4
2	20	1922	United States of America	Canada	364.01999	502.84	364.01999	502.84	866.85999	0	0	0	0	0	0	-9	-9	-9	-9	1	1	4
2	20	1923	United States of America	Canada	416	598.14001	416	598.14001	1014.14	0	0	0	0	0	0	-9	-9	-9	-9	1	1	4
2	20	1924	United States of America	Canada	399.14001	496.32001	399.14001	496.32001	895.46002	0	0	0	0	0	0	-9	-9	-9	-9	1	1	4
2	20	1925	United States of America	Canada	473.72	608.34998	473.72	608.34998	1082.0699	0	0	0	0	0	0	-9	-9	-9	-9	1	1	4
2	20	1926	United States of America	Canada	974.97998	609.71997	474.37	609.71997	1584.7	1	0	0	0	0	0	-9	-9	-9	-9	1	1	4
2	20	1927	United States of America	Canada	475.01999	718.34998	475.01999	718.34998	1193.37	0	0	0	0	0	0	-9	-9	-9	-9	1	1	4
2	20	1928	United States of America	Canada	488.98999	866.32001	488.98999	866.32001	1355.3101	0	0	0	0	0	0	-9	-9	-9	-9	1	1	4
2	20	1929	United States of America	Canada	503	845.75	503	845.75	1348.75	0	0	0	0	0	0	-9	-9	-9	-9	1	1	4
2	20	1930	United States of America	Canada	-9	577.97998	-9	577.97998	-9	0	0	0	0	0	0	-9	-9	-9	-9	-9	1	4
2	20	1931	United States of America	Canada	266	350.98999	266	350.98999	616.98999	0	0	0	0	0	0	-9	-9	-9	-9	1	1	4
2	20	1932	United States of America	Canada	174	197.85001	174	197.85001	371.85001	0	0	0	0	0	0	-9	-9	-9	-9	1	1	4
2	20	1933	United States of America	Canada	185	208.41	185	208.41	393.41	0	0	0	0	0	0	-9	-9	-9	-9	1	1	4
2	20	1934	United States of America	Canada	232	176.87	232	176.87	408.87	0	0	0	0	0	0	-9	-9	-9	-9	1	1	4
2	20	1935	United States of America	Canada	286	313	286	313	599	0	0	0	0	0	0	-9	-9	-9	-9	1	1	4
2	20	1936	United States of America	Canada	376	365.59	376	365.59	741.58997	0	0	0	0	0	0	-9	-9	-9	-9	1	1	4
2	20	1937	United States of America	Canada	399	490.79001	399	490.79001	889.79004	0	0	0	0	0	0	-9	-9	-9	-9	1	1	4
2	20	1938	United States of America	Canada	260	423	260	423	683	0	0	0	0	0	0	-9	-9	-9	-9	1	1	4
2	20	1939	United States of America	Canada	-9	-9	-9	-9	-9	0	0	0	0	0	0	-9	-9	-9	-9	-9	-9	4
2	20	1940	United States of America	Canada	-9	-9	-9	-9	-9	0	0	0	0	0	0	-9	-9	-9	-9	-9	-9	4
2	20	1941	United States of America	Canada	-9	-9	-9	-9	-9	0	0	0	0	0	0	-9	-9	-9	-9	-9	-9	4
2	20	1942	United States of America	Canada	-9	-9	-9	-9	-9	0	0	0	0	0	0	-9	-9	-9	-9	-9	-9	4
2	20	1943	United States of America	Canada	-9	-9	-9	-9	-9	0	0	0	0	0	0	-9	-9	-9	-9	-9	-9	4
2	20	1944	United States of America	Canada	-9	-9	-9	-9	-9	0	0	0	0	0	0	-9	-9	-9	-9	-9	-9	4
2	20	1945	United States of America	Canada	-9	-9	-9	-9	-9	0	0	0	0	0	0	-9	-9	-9	-9	-9	-9	4
2	20	1946	United States of America	Canada	-9	-9	-9	-9	-9	0	0	0	0	0	0	-9	-9	-9	-9	-9	-9	4
2	20	1947	United States of America	Canada	-9	-9	-9	-9	-9	0	0	0	0	0	0	-9	-9	-9	-9	-9	-9	4
2	20	1948	United States of America	Canada	1794	2038.5	1794	2038.5	3832.5	0	0	0	0	0	0	-9	-9	-9	-9	1	1	4
2	20	1949	United States of America	Canada	1743	2101.2	1743	2101.2	3844.2	0	0	0	0	0	0	-9	-9	-9	-9	1	1	4
2	20	1950	United States of America	Canada	2101	2162.1001	2101	2162.1001	4263.1001	0	0	0	0	0	0	-9	-9	-9	-9	1	1	4
2	20	1951	United States of America	Canada	2465.8	2941.3	2465.8	2941.3	5407.1001	0	0	0	0	0	0	-9	-9	-9	-9	1	1	4
2	20	1952	United States of America	Canada	2601	3354.1001	2601	3354.1001	5955.1001	0	0	0	0	0	0	-9	-9	-9	-9	1	1	4
2	20	1953	United States of America	Canada	2669	3610.8999	2669	3610.8999	6279.8999	0	0	0	0	0	0	-9	-9	-9	-9	1	1	4
2	20	1954	United States of America	Canada	2574	3362.3	2574	3362.3	5936.2998	0	0	0	0	0	0	-9	-9	-9	-9	1	1	4
2	20	1955	United States of America	Canada	2887	3858.5	2887	3858.5	6745.5	0	0	0	0	0	0	-9	-9	-9	-9	1	1	4
2	20	1956	United States of America	Canada	3156	4662.5	3156	4662.5	7818.5	0	0	0	0	0	0	-9	-9	-9	-9	1	1	4
2	20	1957	United States of America	Canada	3187	4605.5	3187	4605.5	7792.5	0	0	0	0	0	0	-9	-9	-9	-9	1	1	4
2	20	1958	United States of America	Canada	3262.1001	4061.1001	3262.1001	4061.1001	7323.2002	0	0	0	0	0	0	-9	-9	-9	-9	1	1	4
2	20	1959	United States of America	Canada	3657.1001	4399.7998	3657.1001	4399.7998	8056.8999	0	0	0	0	0	0	-9	-9	-9	-9	1	1	4
2	20	1960	United States of America	Canada	3452	4147.1001	3452	4147.1001	7599.1001	0	0	0	0	0	0	-9	-9	-9	-9	3	3	4
2	20	1961	United States of America	Canada	3555	4263.2998	3555	4263.2998	7818.2998	0	0	0	0	0	0	-9	-9	-9	-9	3	3	4
2	20	1962	United States of America	Canada	3979.1001	4427	3979.1001	4427	8406.0996	0	0	0	0	0	0	-9	-9	-9	-9	3	3	4
2	20	1963	United States of America	Canada	4169.2998	4535.8999	4169.2998	4535.8999	8705.2002	0	0	0	0	0	0	-9	-9	-9	-9	3	3	4
2	20	1964	United States of America	Canada	4620.2998	5271.3999	4620.2998	5271.3999	9891.7002	0	0	0	0	0	0	-9	-9	-9	-9	3	3	4
2	20	1965	United States of America	Canada	5257	6153.7002	5257	6153.7002	11410.7	0	0	0	0	0	0	-9	-9	-9	-9	3	3	4
2	20	1966	United States of America	Canada	6664	7265.2998	6664	7265.2998	13929.3	0	0	0	0	0	0	-9	-9	-9	-9	3	3	4
2	20	1967	United States of America	Canada	7625.7998	8168.5	7625.7998	8168.5	15794.3	0	0	0	0	0	0	-9	-9	-9	-9	3	3	4
2	20	1968	United States of America	Canada	9574.2998	9218.0996	9574.2998	9218.0996	18792.4	0	0	0	0	0	0	-9	-9	-9	-9	3	3	4
2	20	1969	United States of America	Canada	11046.1	10498.3	11046.1	10498.3	21544.4	0	0	0	0	0	0	-9	-9	-9	-9	3	3	4
2	20	1970	United States of America	Canada	11780.7	10411	11780.7	10411	22191.699	0	0	0	0	0	0	-9	-9	-9	-9	3	3	4
2	20	1971	United States of America	Canada	13467.8	11935.5	13467.8	11935.5	25403.301	0	0	0	0	0	0	-9	-9	-9	-9	3	3	4
2	20	1972	United States of America	Canada	15809.9	14361.1	15809.9	14361.1	30171	0	0	0	0	0	0	-9	-9	-9	-9	3	3	4
2	20	1973	United States of America	Canada	18762.801	18163.1	18762.801	18163.1	36925.898	0	0	0	0	0	0	-9	-9	-9	-9	3	3	4
2	20	1974	United States of America	Canada	23775.6	23814	23775.6	23814	47589.602	0	0	0	0	0	0	-9	-9	-9	-9	3	3	4
2	20	1975	United States of America	Canada	22754.1	25381.199	22754.1	25381.199	48135.301	0	0	0	0	0	0	-9	-9	-9	-9	3	3	4
2	20	1976	United States of America	Canada	27567	28739.699	27567	28739.699	56306.699	0	0	0	0	0	0	-9	-9	-9	-9	3	3	4
2	20	1977	United States of America	Canada	30868.9	30819.801	30868.9	30819.801	61688.699	0	0	0	0	0	0	-9	-9	-9	-9	3	3	4
2	20	1978	United States of America	Canada	34646.898	33984.699	34646.898	33984.699	68631.602	0	0	0	0	0	0	-9	-9	-9	-9	3	3	4
2	20	1979	United States of America	Canada	38970.398	42467.699	38970.398	42467.699	81438.102	0	0	0	0	0	0	-9	-9	-9	-9	3	3	4
2	20	1980	United States of America	Canada	41998.602	45321.398	41998.602	45321.398	87320	0	0	0	0	0	0	-9	-9	-9	-9	3	3	4
2	20	1981	United States of America	Canada	46826.5	49746.898	46826.5	49746.898	96573.398	0	0	0	0	0	0	-9	-9	-9	-9	3	3	4
2	20	1982	United States of America	Canada	46791.699	42371.699	46791.699	42371.699	89163.398	0	0	0	0	0	0	-9	-9	-9	-9	3	3	4
2	20	1983	United States of America	Canada	52545.898	48627.102	52545.898	48627.102	101173	0	0	0	0	0	0	-9	-9	-9	-9	3	3	4
2	20	1984	United States of America	Canada	66911.102	57898.301	66911.102	57898.301	124809.4	0	0	0	0	0	0	-9	-9	-9	-9	3	3	4
2	20	1985	United States of America	Canada	69427.398	59464.898	69427.398	59464.898	128892.3	0	0	0	0	0	0	-9	-9	-9	-9	3	3	4
2	20	1986	United States of America	Canada	68662.398	61223.898	68662.398	61223.898	129886.3	0	0	0	0	0	0	-9	-9	-9	-9	3	3	4
2	20	1987	United States of America	Canada	71510.297	65590.797	71510.297	65590.797	137101.09	0	0	0	0	0	0	-9	-9	-9	-9	3	3	4
2	20	1988	United States of America	Canada	81430	77495.43	81430	77495.43	158925.42	0	0	0	0	0	0	-9	-9	-9	-9	3	3	4
2	20	1989	United States of America	Canada	89550.234	82004.445	89550.234	82004.445	171554.69	0	0	0	0	0	0	-9	-9	-9	-9	3	3	4
2	20	1990	United States of America	Canada	93780.398	82777.609	93780.398	82777.609	176558.02	0	0	0	0	0	0	-9	-9	-9	-9	3	3	4
2	20	1991	United States of America	Canada	93736.102	82527.648	93736.102	82527.648	176263.75	0	0	0	0	0	0	-9	-9	-9	-9	3	3	4
2	20	1992	United States of America	Canada	101291.9	87223.477	101291.9	87223.477	188515.38	0	0	0	0	0	0	-9	-9	-9	-9	3	3	4
2	20	1993	United States of America	Canada	113617.3	96534.789	113617.3	96534.789	210152.08	0	0	0	0	0	0	-9	-9	-9	-9	3	3	4
2	20	1994	United States of America	Canada	131956.2	109591.3	131956.2	109591.3	241547.5	0	0	0	0	0	0	-9	-9	-9	-9	3	3	4
2	20	1995	United States of America	Canada	148303.91	119886.43	148303.91	119886.43	268190.31	0	0	0	0	0	0	-9	-9	-9	-9	3	3	4
2	20	1996	United States of America	Canada	159746.41	126088.38	159746.41	126088.38	285834.78	0	0	0	0	0	0	-9	-9	-9	-9	3	3	4
2	20	1997	United States of America	Canada	171439.7	145143.25	171439.7	145143.25	316582.94	0	0	0	0	0	0	-9	-9	-9	-9	3	3	4
2	20	1998	United States of America	Canada	178047.91	149053.72	178047.91	149053.72	327101.63	0	0	0	0	0	0	-9	-9	-9	-9	3	3	4
2	20	1999	United States of America	Canada	198828.5	157847.27	198828.5	157847.27	356675.78	0	0	0	0	0	0	-9	-9	-9	-9	3	3	4
2	20	2000	United States of America	Canada	229190.8	169067.98	229190.8	169067.98	398258.78	0	0	0	0	0	0	-9	-9	-9	-9	3	3	4
2	20	2001	United States of America	Canada	220137.8	155205.05	220137.8	155205.05	375342.84	0	0	0	0	0	0	-9	-9	-9	-9	3	3	4
2	20	2002	United States of America	Canada	213954	152969.23	213954	152969.23	366923.25	0	0	0	0	0	0	-9	-9	-9	-9	3	3	4
2	20	2003	United States of America	Canada	227652.09	159630.03	227652.09	159630.03	387282.13	0	0	0	0	0	0	-9	-9	-9	-9	3	3	4
2	20	2004	United States of America	Canada	259806.8	176257.86	259806.8	176257.86	436064.66	0	0	0	0	0	0	-9	-9	-9	-9	3	3	4
2	20	2005	United States of America	Canada	291943.5	195360.28	291943.5	195360.28	487303.78	0	0	0	0	0	0	-9	-9	-9	-9	3	3	4
2	20	2006	United States of America	Canada	307823.09	211108.89	307823.09	211108.89	518932	0	0	0	0	0	0	-9	-9	-9	-9	3	3	4
2	20	2007	United States of America	Canada	317604.41	226410.73	317604.41	226410.73	544015.13	0	0	0	0	0	0	-9	-9	-9	-9	3	3	4
2	20	2008	United States of America	Canada	339711.69	235478.72	339711.69	235478.72	575190.44	0	0	0	0	0	0	-9	-9	-9	-9	3	3	4
2	20	2009	United States of America	Canada	228375.59	180398.45	228375.59	180398.45	408774.06	0	0	0	0	0	0	-9	-9	-9	-9	3	3	4
2	20	2010	United States of America	Canada	280387.19	217217.73	280387.19	217217.73	497604.94	0	0	0	0	0	0	-9	-9	-9	-9	3	3	4
2	20	2011	United States of America	Canada	320693	246216.06	320693	246216.06	566909.06	0	0	0	0	0	0	-9	-9	-9	-9	3	3	4
2	20	2012	United States of America	Canada	328719.09	257486.25	328719.09	257486.25	586205.38	0	0	0	0	0	0	-9	-9	-9	-9	3	3	4
2	20	2013	United States of America	Canada	338233	264755.81	338233	264755.81	602988.81	0	0	0	0	0	0	-9	-9	-9	-9	3	3	4
2	20	2014	United States of America	Canada	346062.59	276158.28	346062.59	276158.28	622220.88	0	0	0	0	0	0	-9	-9	-9	-9	3	3	4
2	31	1973	United States of America	Bahamas	307.20001	184.25	307.20001	184.25	491.45001	0	0	0	0	0	0	-9	-9	-9	-9	3	3	4
2	31	1974	United States of America	Bahamas	1025	233.34	1025	233.34	1258.34	0	0	0	0	0	0	-9	-9	-9	-9	3	3	4
2	31	1975	United States of America	Bahamas	927	350.32999	927	350.32999	1277.33	0	0	0	0	0	0	-9	-9	-9	-9	3	3	4
2	31	1976	United States of America	Bahamas	704	210.53999	704	210.53999	914.53998	0	0	0	0	0	0	-9	-9	-9	-9	3	3	4
2	31	1977	United States of America	Bahamas	1102.9	214.28999	1102.9	214.28999	1317.1899	0	0	0	0	0	0	-9	-9	-9	-9	3	3	4
2	31	1978	United States of America	Bahamas	1020.6	189.82001	1020.6	189.82001	1210.42	0	0	0	0	0	0	-9	-9	-9	-9	3	3	4
2	31	1979	United States of America	Bahamas	1658.4	207.53999	1658.4	207.53999	1865.9399	0	0	0	0	0	0	-9	-9	-9	-9	3	3	4
2	31	1980	United States of America	Bahamas	1524	395.70001	1524	395.70001	1919.7	0	0	0	0	0	0	-9	-9	-9	-9	3	4	4
2	31	1981	United States of America	Bahamas	1306.3	485.10001	1306.3	485.10001	1791.4	0	0	0	0	0	0	-9	-9	-9	-9	3	3	4
2	31	1982	United States of America	Bahamas	1085.8	648.66998	1085.8	648.66998	1734.47	0	0	0	0	0	0	-9	-9	-9	-9	3	3	4
2	31	1983	United States of America	Bahamas	1745.7	190.75122	1745.7	704.37952	1936.4512	0	0	0	1	0	0	-9	-9	-9	-9	3	3	4
2	31	1984	United States of America	Bahamas	1218.2	760.08899	1218.2	760.08899	1978.2889	0	0	0	0	0	0	-9	-9	-9	-9	3	3	4
2	31	1985	United States of America	Bahamas	652.20001	867.19598	652.20001	867.19598	1519.396	0	0	0	0	0	0	-9	-9	-9	-9	3	3	4
2	31	1986	United States of America	Bahamas	463.10001	840.18799	463.10001	840.18799	1303.288	0	0	0	0	0	0	-9	-9	-9	-9	3	3	4
2	31	1987	United States of America	Bahamas	450.29999	976.51898	450.29999	976.51898	1426.819	0	0	0	0	0	0	-9	-9	-9	-9	3	3	4
2	31	1988	United States of America	Bahamas	426.20001	900.995	426.20001	900.995	1327.1949	0	0	0	0	0	0	-9	-9	-9	-9	3	3	4
2	31	1989	United States of America	Bahamas	478.362	1013.217	478.362	1013.217	1491.579	0	0	0	0	0	0	-9	-9	-9	-9	3	3	4
2	31	1990	United States of America	Bahamas	526.09998	880.88	526.09998	880.88	1406.98	0	0	0	0	0	0	-9	-9	-9	-9	3	3	4
2	31	1991	United States of America	Bahamas	488.20001	793.09998	488.20001	793.09998	1281.3	0	0	0	0	0	0	-9	-9	-9	-9	3	3	4
2	31	1992	United States of America	Bahamas	607.09998	783.75	607.09998	783.75	1390.85	0	0	0	0	0	0	-9	-9	-9	-9	3	3	4
2	31	1993	United States of America	Bahamas	375.20001	774.51001	375.20001	774.51001	1149.71	0	0	0	0	0	0	-9	-9	-9	-9	3	3	4
2	31	1994	United States of America	Bahamas	219.8	754.04999	219.8	754.04999	973.84998	0	0	0	0	0	0	-9	-9	-9	-9	3	3	4
2	31	1995	United States of America	Bahamas	170.5	726.54999	170.5	726.54999	897.04999	0	0	0	0	0	0	-9	-9	-9	-9	3	3	4
2	31	1996	United States of America	Bahamas	178.3	797.5	178.3	797.5	975.79999	0	0	0	0	0	0	-9	-9	-9	-9	3	3	4
2	31	1997	United States of America	Bahamas	179.5	1472.767	179.5	1472.767	1652.267	0	0	0	0	0	0	-9	-9	-9	-9	3	3	4
2	31	1998	United States of America	Bahamas	153.8	896.5	153.8	896.5	1050.3	0	0	0	0	0	0	-9	-9	-9	-9	3	3	4
2	31	1999	United States of America	Bahamas	200.3	929.5	200.3	929.5	1129.8	0	0	0	0	0	0	-9	-9	-9	-9	3	3	4
2	31	2000	United States of America	Bahamas	278.39999	1157.97	278.39999	1157.97	1436.37	0	0	0	0	0	0	-9	-9	-9	-9	3	3	4
2	31	2001	United States of America	Bahamas	328.29999	1124.09	328.29999	1124.09	1452.39	0	0	0	0	0	0	-9	-9	-9	-9	3	3	4
2	31	2002	United States of America	Bahamas	477.79999	1072.61	477.79999	1072.61	1550.41	0	0	0	0	0	0	-9	-9	-9	-9	3	3	4
2	31	2003	United States of America	Bahamas	500	1192.73	500	1192.73	1692.73	0	0	0	0	0	0	-9	-9	-9	-9	3	3	4
2	31	2004	United States of America	Bahamas	667.40002	1300.3101	667.40002	1300.3101	1967.71	0	0	0	0	0	0	-9	-9	-9	-9	3	3	4
2	31	2005	United States of America	Bahamas	726.29999	1945.79	726.29999	1945.79	2672.0901	0	0	0	0	0	0	-9	-9	-9	-9	3	3	4
2	31	2006	United States of America	Bahamas	475.39999	2516.9099	475.39999	2516.9099	2992.3101	0	0	0	0	0	0	-9	-9	-9	-9	3	3	4
2	31	2007	United States of America	Bahamas	523.20001	2720.4099	523.20001	2720.4099	3243.6101	0	0	0	0	0	0	-9	-9	-9	-9	3	3	4
2	31	2008	United States of America	Bahamas	626.5	3036.3301	626.5	3036.3301	3662.8301	0	0	0	0	0	0	-9	-9	-9	-9	3	3	4
2	31	2009	United States of America	Bahamas	844.90002	2700.8301	844.90002	2700.8301	3545.73	0	0	0	0	0	0	-9	-9	-9	-9	3	3	4
2	31	2010	United States of America	Bahamas	815.29999	3546.0701	815.29999	3546.0701	4361.3701	0	0	0	0	0	0	-9	-9	-9	-9	3	3	4
2	31	2011	United States of America	Bahamas	806.29999	3760.02	806.29999	3760.02	4566.3198	0	0	0	0	0	0	-9	-9	-9	-9	3	3	4
2	31	2012	United States of America	Bahamas	587.79999	3956.3701	587.79999	3956.3701	4544.1699	0	0	0	0	0	0	-9	-9	-9	-9	3	3	4
2	31	2013	United States of America	Bahamas	620	4097.7202	620	4097.7202	4717.7202	0	0	0	0	0	0	-9	-9	-9	-9	3	3	4
2	31	2014	United States of America	Bahamas	542.04773	3690.3623	542.04773	3690.3623	4232.4102	0	0	0	0	0	0	-9	-9	-9	-9	3	3	4
2	40	1902	United States of America	Cuba	49.490002	25.24	49.490002	25.24	74.730003	0	0	0	0	0	0	-9	-9	-9	-9	1	1	4
2	40	1903	United States of America	Cuba	60.080002	25.700001	60.080002	25.700001	85.779999	0	0	0	0	0	0	-9	-9	-9	-9	1	1	4
2	40	1904	United States of America	Cuba	74.459999	32.919998	74.459999	32.919998	107.38	0	0	0	0	0	0	-9	-9	-9	-9	1	1	4
2	40	1905	United States of America	Cuba	95.330002	43.110001	95.330002	43.110001	138.44	0	0	0	0	0	0	-9	-9	-9	-9	1	1	4
2	40	1906	United States of America	Cuba	88.169998	47.599998	88.169998	47.599998	135.76999	0	0	0	0	0	0	-9	-9	-9	-9	1	1	4
2	40	1909	United States of America	Cuba	122.19	49.950001	122.19	49.950001	172.14	0	0	0	0	0	0	-9	-9	-9	-9	1	1	4
2	40	1910	United States of America	Cuba	131.39	55.439999	131.39	55.439999	186.83	0	0	0	0	0	0	-9	-9	-9	-9	1	1	4
2	40	1911	United States of America	Cuba	61	60.009998	134.64	60.009998	121.00999	0	0	1	0	0	0	-9	-9	-9	-9	1	1	4
2	40	1912	United States of America	Cuba	137.89	65.220001	137.89	65.220001	203.11	0	0	0	0	0	0	-9	-9	-9	-9	1	1	4
2	40	1913	United States of America	Cuba	125.09	73.230003	125.09	73.230003	198.32001	0	0	0	0	0	0	-9	-9	-9	-9	1	1	4
2	40	1914	United States of America	Cuba	-9	-9	-9	-9	-9	0	0	0	0	0	0	-9	-9	-9	-9	-9	-9	4
2	40	1915	United States of America	Cuba	-9	-9	-9	-9	-9	0	0	0	0	0	0	-9	-9	-9	-9	-9	-9	4
2	40	1916	United States of America	Cuba	-9	-9	-9	-9	-9	0	0	0	0	0	0	-9	-9	-9	-9	-9	-9	4
2	40	1917	United States of America	Cuba	-9	-9	-9	-9	-9	0	0	0	0	0	0	-9	-9	-9	-9	-9	-9	4
2	40	1918	United States of America	Cuba	-9	-9	-9	-9	-9	0	0	0	0	0	0	-9	-9	-9	-9	-9	-9	4
2	40	1919	United States of America	Cuba	418.60999	278.39001	418.60999	278.39001	697	0	0	0	0	0	0	-9	-9	-9	-9	2	2.1099999	4
2	40	1920	United States of America	Cuba	721.69	515.20001	324.47998	233.05501	557.53503	1	1	0	0	1	0	-9	-9	-9	-9	2	2.1099999	4
2	40	1921	United States of America	Cuba	230.35001	187.72	230.35001	187.72	418.07001	0	0	0	0	0	0	-9	-9	-9	-9	2	2.1099999	4
2	40	1922	United States of America	Cuba	267.82999	120.53	267.82999	120.53	388.35999	0	0	0	0	0	0	-9	-9	-9	-9	1	2	4
2	40	1923	United States of America	Cuba	376.44	181.62	376.44	181.62	558.06	0	0	0	0	0	0	-9	-9	-9	-9	1	2	4
2	40	1924	United States of America	Cuba	361.72	192.07001	361.72	192.07001	553.79004	0	0	0	0	0	0	-9	-9	-9	-9	1	2	4
2	40	1925	United States of America	Cuba	265	187	265	187	452	0	0	0	0	0	0	-9	-9	-9	-9	1	1	4
2	40	1926	United States of America	Cuba	242.88	160.05	242.88	160.05	402.92999	0	0	0	0	0	0	-9	-9	-9	-9	1	1	4
2	40	1927	United States of America	Cuba	256.78	159.75	256.78	159.75	416.53	0	0	0	0	0	0	-9	-9	-9	-9	1	1	4
2	40	1928	United States of America	Cuba	202.84	129.21001	202.84	129.21001	332.04999	0	0	0	0	0	0	-9	-9	-9	-9	2	1	4
2	40	1929	United States of America	Cuba	207.42	127.05	207.42	127.05	334.47	0	0	0	0	0	0	-9	-9	-9	-9	2	1	4
2	40	1930	United States of America	Cuba	121.94	91.800003	121.94	91.800003	213.74001	0	0	0	0	0	0	-9	-9	-9	-9	2	1	4
2	40	1931	United States of America	Cuba	90.050003	45.939999	90.050003	45.939999	135.99001	0	0	0	0	0	0	-9	-9	-9	-9	2	1	4
2	40	1932	United States of America	Cuba	58.330002	27.629999	58.330002	27.629999	85.959999	0	0	0	0	0	0	-9	-9	-9	-9	2	1	4
2	40	1933	United States of America	Cuba	58	22.65	58	22.65	80.650002	0	0	0	0	0	0	-9	-9	-9	-9	1	1	4
2	40	1934	United States of America	Cuba	79	41.209999	79	41.209999	120.21	0	0	0	0	0	0	-9	-9	-9	-9	1	1	4
2	40	1935	United States of America	Cuba	104	55	104	55	159	0	0	0	0	0	0	-9	-9	-9	-9	1	1	4
2	40	1936	United States of America	Cuba	127	66.43	127	66.43	193.42999	0	0	0	0	0	0	-9	-9	-9	-9	1	1	4
2	40	1937	United States of America	Cuba	148	88.769997	148	88.769997	236.76999	0	0	0	0	0	0	-9	-9	-9	-9	1	1	4
2	40	1938	United States of America	Cuba	105.69	74.019997	105.69	74.019997	179.70999	0	0	0	0	0	0	-9	-9	-9	-9	2	2	4
2	40	1939	United States of America	Cuba	104.93	77.550003	104.93	77.550003	182.48001	0	0	0	0	0	0	-9	-9	-9	-9	2	2	4
2	40	1940	United States of America	Cuba	105.42	84.690002	105.42	84.690002	190.11	0	0	0	0	0	0	-9	-9	-9	-9	2	2.1099999	4
2	40	1941	United States of America	Cuba	181.06	125.76	181.06	125.76	306.82001	0	0	0	0	0	0	-9	-9	-9	-9	2	2.1099999	4
2	40	1942	United States of America	Cuba	161.03999	133.23	161.03999	133.23	294.26999	0	0	0	0	0	0	-9	-9	-9	-9	2	2.1099999	4
2	40	1943	United States of America	Cuba	291.82999	133.92999	291.82999	133.92999	425.75998	0	0	0	0	0	0	-9	-9	-9	-9	2	2.1099999	4
2	40	1944	United States of America	Cuba	386.98001	167.37	386.98001	167.37	554.34998	0	0	0	0	0	0	-9	-9	-9	-9	2	2.1099999	4
2	40	1945	United States of America	Cuba	337.57999	195.75	337.57999	195.75	533.32996	0	0	0	0	0	0	-9	-9	-9	-9	2	2.1099999	4
2	40	1946	United States of America	Cuba	324.41	271.82001	324.41	271.82001	596.22998	0	0	0	0	0	0	-9	-9	-9	-9	2	2.1099999	4
2	40	1947	United States of America	Cuba	509.62	491.84	509.62	491.84	1001.46	0	0	0	0	0	0	-9	-9	-9	-9	2	2.1099999	4
2	40	1948	United States of America	Cuba	374.98001	440.95999	374.98001	440.95999	815.94	0	0	0	0	0	0	-9	-9	-9	-9	2	2.1099999	4
2	40	1949	United States of America	Cuba	387.54001	380.26001	387.54001	380.26001	767.80005	0	0	0	0	0	0	-9	-9	-9	-9	2	2.1099999	4
2	40	1950	United States of America	Cuba	436	448.25	436	448.25	884.25	0	0	0	0	0	0	-9	-9	-9	-9	1	1	4
2	40	1951	United States of America	Cuba	472	542.52002	472	542.52002	1014.52	0	0	0	0	0	0	-9	-9	-9	-9	1	1	4
2	40	1952	United States of America	Cuba	476	508.97	476	508.97	984.96997	0	0	0	0	0	0	-9	-9	-9	-9	1	1	4
2	40	1953	United States of America	Cuba	489	407.98999	489	407.98999	896.98999	0	0	0	0	0	0	-9	-9	-9	-9	1	1	4
2	40	1954	United States of America	Cuba	432	404.03	432	404.03	836.03003	0	0	0	0	0	0	-9	-9	-9	-9	1	1	4
2	40	1955	United States of America	Cuba	457	465.63	457	465.63	922.63	0	0	0	0	0	0	-9	-9	-9	-9	1	1	4
2	40	1956	United States of America	Cuba	496	536.46997	496	536.46997	1032.47	0	0	0	0	0	0	-9	-9	-9	-9	1	1	4
2	40	1957	United States of America	Cuba	526	636.23999	526	636.23999	1162.24	0	0	0	0	0	0	-9	-9	-9	-9	1	1	4
2	40	1958	United States of America	Cuba	577	553	577	553	1130	0	0	0	0	0	0	-9	-9	-9	-9	1	3	4
2	40	1959	United States of America	Cuba	515	442	515	442	957	0	0	0	0	0	0	-9	-9	-9	-9	1	3	4
2	40	1960	United States of America	Cuba	389	225	389	225	614	0	0	0	0	0	0	-9	-9	-9	-9	3	4	4
2	40	1961	United States of America	Cuba	37	14	37	14	51	0	0	0	0	0	0	-9	-9	-9	-9	3	4	4
2	40	1962	United States of America	Cuba	7	13	7	13	30.5	0	0	0	0	0	1	-9	-9	-9	-9	3	4	4
2	40	1963	United States of America	Cuba	0	37	0	6.5	10	0	1	0	0	1	0	-9	-9	-9	-9	3	5	4
2	40	1964	United States of America	Cuba	0	0	0	0	0	0	0	0	0	0	0	-9	-9	-9	-9	3	4	4
2	40	1965	United States of America	Cuba	0	0	0	0	0	0	0	0	0	0	0	-9	-9	-9	-9	3	4	4
2	40	1966	United States of America	Cuba	0	0	0	0	0	0	0	0	0	0	0	-9	-9	-9	-9	3	4	4
2	40	1967	United States of America	Cuba	0	0	0	0	0	0	0	0	0	0	0	-9	-9	-9	-9	3	4	4
2	40	1968	United States of America	Cuba	0	0	0	0	0	0	0	0	0	0	0	-9	-9	-9	-9	3	4	4
2	40	1969	United States of America	Cuba	0	0	0	0	0	0	0	0	0	0	0	-9	-9	-9	-9	3	4	4
2	40	1970	United States of America	Cuba	0	0	0	0	0	0	0	0	0	0	0	-9	-9	-9	-9	3	4	4
2	40	1971	United States of America	Cuba	0	0	0	0	0	0	0	0	0	0	0	-9	-9	-9	-9	3	4	4
2	40	1972	United States of America	Cuba	0	0	0	0	0	0	0	0	0	0	0	-9	-9	-9	-9	3	4	4
2	40	1973	United States of America	Cuba	0	0	0	0	0	0	0	0	0	0	0	-9	-9	-9	-9	3	4	4
2	40	1974	United States of America	Cuba	0	0	0	0	0	0	0	0	0	0	0	-9	-9	-9	-9	3	4	4
2	40	1975	United States of America	Cuba	0	0	0	0	0	0	0	0	0	0	0	-9	-9	-9	-9	3	4	4
2	40	1976	United States of America	Cuba	0	0	0	0	0	0	0	0	0	0	0	-9	-9	-9	-9	3	4	4
2	40	1977	United States of America	Cuba	.1	1.5	.1	1.5	1.6	0	0	0	0	0	0	-9	-9	-9	-9	3	4	4
2	40	1978	United States of America	Cuba	0	.30000001	0	.30000001	.875	0	0	0	0	0	1	-9	-9	-9	-9	3	4	4
2	40	1979	United States of America	Cuba	.30000001	.2	.30000001	.2	.15000001	0	0	0	0	1	0	-9	-9	-9	-9	3	4	4
2	40	1980	United States of America	Cuba	0	0	0	0	0	0	0	0	0	0	0	-9	-9	-9	-9	3	4	4
2	40	1981	United States of America	Cuba	0	.55000001	0	.55000001	.55000001	0	0	0	0	0	0	-9	-9	-9	-9	3	3	4
2	40	1982	United States of America	Cuba	1.6	.99000001	1.6	.99000001	.60500002	0	0	0	0	1	0	-9	-9	-9	-9	3	3	4
2	40	1983	United States of America	Cuba	0	.66000003	0	.66000003	.85250002	0	0	0	0	0	1	-9	-9	-9	-9	3	3	4
2	40	1984	United States of America	Cuba	0	1.1	0	1.1	1.1	0	0	0	0	0	0	-9	-9	-9	-9	3	3	4
2	40	1985	United States of America	Cuba	0	1.1	0	1.1	1.1	0	0	0	0	0	0	-9	-9	-9	-9	3	3	4
2	40	1986	United States of America	Cuba	0	1.54	0	1.54	1.54	0	0	0	0	0	0	-9	-9	-9	-9	3	3	4
2	40	1987	United States of America	Cuba	0	1.4299999	0	1.4299999	1.4299999	0	0	0	0	0	0	-9	-9	-9	-9	3	3	4
2	40	1988	United States of America	Cuba	0	3.74	0	3.74	3.74	0	0	0	0	0	0	-9	-9	-9	-9	3	3	4
2	40	1989	United States of America	Cuba	0	3.1877999	0	3.1877999	3.1877999	0	0	0	0	0	0	-9	-9	-9	-9	3	3	4
2	40	1990	United States of America	Cuba	0	1.54	0	1.54	1.54	0	0	0	0	0	0	-9	-9	-9	-9	3	3	4
2	40	1991	United States of America	Cuba	0	1.4299999	0	1.4299999	1.4299999	0	0	0	0	0	0	-9	-9	-9	-9	3	3	4
2	40	1992	United States of America	Cuba	0	1.4299999	0	1.4299999	1.4299999	0	0	0	0	0	0	-9	-9	-9	-9	3	3	4
2	40	1993	United States of America	Cuba	0	2.6400001	0	2.6400001	2.6400001	0	0	0	0	0	0	-9	-9	-9	-9	3	3	4
2	40	1994	United States of America	Cuba	0	4.8400002	0	4.8400002	4.8400002	0	0	0	0	0	0	-9	-9	-9	-9	3	3	4
2	40	1995	United States of America	Cuba	0	6.3800001	0	6.3800001	6.3800001	0	0	0	0	0	0	-9	-9	-9	-9	3	3	4
2	40	1996	United States of America	Cuba	0	6.0500002	0	6.0500002	6.0500002	0	0	0	0	0	0	-9	-9	-9	-9	3	3	4
2	40	1997	United States of America	Cuba	0	10.12	0	4.9499998	4.9499998	0	1	0	0	1	0	-9	-9	-9	-9	3	3	4
2	40	1998	United States of America	Cuba	0	3.8499999	0	3.8499999	5.5249996	0	0	0	0	0	1	-9	-9	-9	-9	3	3	4
2	40	1999	United States of America	Cuba	.60000002	5.5	.60000002	5.5	6.0999999	0	0	0	0	0	0	-9	-9	-9	-9	3	3	4
2	40	2000	United States of America	Cuba	.40000001	3.4100001	.40000001	3.4100001	3.8099999	0	0	0	0	0	0	-9	-9	-9	-9	3	3	4
2	40	2001	United States of America	Cuba	0	7.48	0	7.48	7.48	0	0	0	0	0	0	-9	-9	-9	-9	3	3	4
2	40	2002	United States of America	Cuba	.2	158.95	.2	158.95	159.14999	0	0	0	0	0	0	-9	-9	-9	-9	3	3	4
2	40	2003	United States of America	Cuba	.2	287.10001	.2	287.10001	287.29999	0	0	0	0	0	0	-9	-9	-9	-9	3	3	4
2	40	2004	United States of America	Cuba	0	440.44	0	440.44	440.44	0	0	0	0	0	0	-9	-9	-9	-9	3	3	4
2	40	2005	United States of America	Cuba	0	397.87	0	397.87	397.87	0	0	0	0	0	0	-9	-9	-9	-9	3	3	4
2	40	2006	United States of America	Cuba	.2	382.47	.2	382.47	382.67001	0	0	0	0	0	0	-9	-9	-9	-9	3	3	4
2	40	2007	United States of America	Cuba	.30000001	491.70001	.30000001	491.70001	492	0	0	0	0	0	0	-9	-9	-9	-9	3	3	4
2	40	2008	United States of America	Cuba	0	789.79999	0	789.79999	789.79999	0	0	0	0	0	0	-9	-9	-9	-9	3	3	4
2	40	2009	United States of America	Cuba	0	586.73999	0	586.73999	586.73999	0	0	0	0	0	0	-9	-9	-9	-9	3	3	4
2	40	2010	United States of America	Cuba	.30000001	407.54999	.30000001	407.54999	407.85001	0	0	0	0	0	0	-9	-9	-9	-9	3	3	4
2	40	2011	United States of America	Cuba	0	387.20001	0	387.20001	387.20001	0	0	0	0	0	0	-9	-9	-9	-9	3	3	4
2	40	2012	United States of America	Cuba	.1	511.82999	.1	511.82999	511.92999	0	0	0	0	0	0	-9	-9	-9	-9	3	3	4
2	40	2013	United States of America	Cuba	0	394.01999	0	394.01999	394.01999	0	0	0	0	0	0	-9	-9	-9	-9	3	3	4
2	40	2014	United States of America	Cuba	0	329.0571	0	329.0571	329.0571	0	0	0	0	0	0	-9	-9	-9	-9	3	3	4
2	41	1870	United States of America	Haiti	-9	-9	-9	-9	-9	0	0	0	0	0	0	-9	-9	-9	-9	-9	-9	4
2	41	1871	United States of America	Haiti	-9	-9	-9	-9	-9	0	0	0	0	0	0	-9	-9	-9	-9	-9	-9	4
2	41	1872	United States of America	Haiti	-9	-9	-9	-9	-9	0	0	0	0	0	0	-9	-9	-9	-9	-9	-9	4
2	41	1873	United States of America	Haiti	-9	-9	-9	-9	-9	0	0	0	0	0	0	-9	-9	-9	-9	-9	-9	4
2	41	1874	United States of America	Haiti	-9	-9	-9	-9	-9	0	0	0	0	0	0	-9	-9	-9	-9	-9	-9	4
2	41	1875	United States of America	Haiti	-9	-9	-9	-9	-9	0	0	0	0	0	0	-9	-9	-9	-9	-9	-9	4
2	41	1876	United States of America	Haiti	-9	-9	-9	-9	-9	0	0	0	0	0	0	-9	-9	-9	-9	-9	-9	4
2	41	1877	United States of America	Haiti	-9	-9	-9	-9	-9	0	0	0	0	0	0	-9	-9	-9	-9	-9	-9	4
2	41	1878	United States of America	Haiti	-9	-9	-9	-9	-9	0	0	0	0	0	0	-9	-9	-9	-9	-9	-9	4
2	41	1879	United States of America	Haiti	-9	-9	-9	-9	-9	0	0	0	0	0	0	-9	-9	-9	-9	-9	-9	4
2	41	1880	United States of America	Haiti	-9	-9	-9	-9	-9	0	0	0	0	0	0	-9	-9	-9	-9	-9	-9	4
2	41	1881	United States of America	Haiti	-9	-9	-9	-9	-9	0	0	0	0	0	0	-9	-9	-9	-9	-9	-9	4
2	41	1882	United States of America	Haiti	-9	-9	-9	-9	-9	0	0	0	0	0	0	-9	-9	-9	-9	-9	-9	4
2	41	1883	United States of America	Haiti	-9	-9	-9	-9	-9	0	0	0	0	0	0	-9	-9	-9	-9	-9	-9	4
2	41	1884	United States of America	Haiti	-9	-9	-9	-9	-9	0	0	0	0	0	0	-9	-9	-9	-9	-9	-9	4
2	41	1885	United States of America	Haiti	-9	-9	-9	-9	-9	0	0	0	0	0	0	-9	-9	-9	-9	-9	-9	4
2	41	1886	United States of America	Haiti	1.75	3.05	1.75	3.05	4.8000002	0	0	0	0	0	0	-9	-9	-9	-9	1	1	4
2	41	1887	United States of America	Haiti	2.9100001	4.3200002	2.9100001	4.3200002	7.2300005	0	0	0	0	0	0	-9	-9	-9	-9	1	1	4
2	41	1888	United States of America	Haiti	3.75	3.97	3.75	3.97	7.7200003	0	0	0	0	0	0	-9	-9	-9	-9	1	1	4
2	41	1889	United States of America	Haiti	2.4200001	4.0999999	2.4200001	4.0999999	6.52	0	0	0	0	0	0	-9	-9	-9	-9	1	1	4
2	41	1890	United States of America	Haiti	19.299999	19.299999	2.8299999	5.0249996	7.8549995	1	1	0	0	1	0	-9	-9	-9	-9	1	1	4
2	41	1891	United States of America	Haiti	3.24	5.9499998	3.24	5.9499998	9.1899996	0	0	0	0	0	0	-9	-9	-9	-9	1	1	4
2	41	1892	United States of America	Haiti	3.2	5.2800002	3.2	5.2800002	8.4800005	0	0	0	0	0	0	-9	-9	-9	-9	1	1	4
2	41	1893	United States of America	Haiti	.73000002	5.4699998	.73000002	5.4699998	6.1999998	0	0	0	0	0	0	-9	-9	-9	-9	1	1	4
2	41	1894	United States of America	Haiti	-9	-9	-9	-9	-9	0	0	0	0	0	0	-9	-9	-9	-9	-9	-9	4
2	41	1895	United States of America	Haiti	-9	-9	-9	-9	-9	0	0	0	0	0	0	-9	-9	-9	-9	-9	-9	4
2	41	1896	United States of America	Haiti	1.6900001	4.4200001	1.6900001	4.4200001	6.1100001	0	0	0	0	0	0	-9	-9	-9	-9	1	1	4
2	41	1897	United States of America	Haiti	1.46	3.8299999	1.46	3.8299999	5.29	0	0	0	0	0	0	-9	-9	-9	-9	1	1	4
2	41	1898	United States of America	Haiti	.87	2.96	.87	2.96	3.8299999	0	0	0	0	0	0	-9	-9	-9	-9	1	1	4
2	41	1899	United States of America	Haiti	.81999999	2.45	.81999999	2.45	3.27	0	0	0	0	0	0	-9	-9	-9	-9	1	1	4
2	41	1900	United States of America	Haiti	-9	-9	-9	-9	-9	0	0	0	0	0	0	-9	-9	-9	-9	-9	-9	4
2	41	1901	United States of America	Haiti	-9	-9	-9	-9	-9	0	0	0	0	0	0	-9	-9	-9	-9	-9	-9	4
2	41	1902	United States of America	Haiti	-9	-9	-9	-9	-9	0	0	0	0	0	0	-9	-9	-9	-9	-9	-9	4
2	41	1903	United States of America	Haiti	-9	-9	-9	-9	-9	0	0	0	0	0	0	-9	-9	-9	-9	-9	-9	4
2	41	1904	United States of America	Haiti	-9	-9	-9	-9	-9	0	0	0	0	0	0	-9	-9	-9	-9	-9	-9	4
2	41	1905	United States of America	Haiti	-9	-9	-9	-9	-9	0	0	0	0	0	0	-9	-9	-9	-9	-9	-9	4
2	41	1906	United States of America	Haiti	-9	-9	-9	-9	-9	0	0	0	0	0	0	-9	-9	-9	-9	-9	-9	4
2	41	1907	United States of America	Haiti	-9	-9	-9	-9	-9	0	0	0	0	0	0	-9	-9	-9	-9	-9	-9	4
2	41	1908	United States of America	Haiti	-9	-9	-9	-9	-9	0	0	0	0	0	0	-9	-9	-9	-9	-9	-9	4
2	41	1909	United States of America	Haiti	-9	-9	-9	-9	-9	0	0	0	0	0	0	-9	-9	-9	-9	-9	-9	4
2	41	1910	United States of America	Haiti	-9	-9	-9	-9	-9	0	0	0	0	0	0	-9	-9	-9	-9	-9	-9	4
2	41	1911	United States of America	Haiti	-9	-9	-9	-9	-9	0	0	0	0	0	0	-9	-9	-9	-9	-9	-9	4
2	41	1912	United States of America	Haiti	-9	5.9000001	-9	5.9000001	-9	0	0	0	0	0	0	-9	-9	-9	-9	-9	1	4
2	41	1913	United States of America	Haiti	4.8699999	5.0500002	4.8699999	5.0500002	9.9200001	0	0	0	0	0	0	-9	-9	-9	-9	1	1	4
2	41	1914	United States of America	Haiti	-9	-9	-9	-9	-9	0	0	0	0	0	0	-9	-9	-9	-9	-9	-9	4
2	41	1915	United States of America	Haiti	-9	-9	-9	-9	-9	0	0	0	0	0	0	-9	-9	-9	-9	-9	-9	4
2	41	1934	United States of America	Haiti	.86000001	3.98	.86000001	3.98	4.8400002	0	0	0	0	0	0	-9	-9	-9	-9	1	1	4
2	41	1935	United States of America	Haiti	1.16	4	1.16	4	5.1599998	0	0	0	0	0	0	-9	-9	-9	-9	2	1	4
2	41	1936	United States of America	Haiti	1.8099999	4.6900001	1.8099999	4.6900001	6.5	0	0	0	0	0	0	-9	-9	-9	-9	2	1	4
2	41	1937	United States of America	Haiti	2.8900001	4.1199999	2.8900001	4.1199999	7.0100002	0	0	0	0	0	0	-9	-9	-9	-9	2	1	4
2	41	1938	United States of America	Haiti	2.96	3.6400001	2.96	3.6400001	6.6000004	0	0	0	0	0	0	-9	-9	-9	-9	2	2.1099999	4
2	41	1939	United States of America	Haiti	3.03	5.1199999	3.03	5.1199999	8.1499996	0	0	0	0	0	0	-9	-9	-9	-9	2	2.1099999	4
2	41	1940	United States of America	Haiti	3.6099999	4.6100001	3.6099999	4.6100001	8.2200003	0	0	0	0	0	0	-9	-9	-9	-9	2	2.1099999	4
2	41	1941	United States of America	Haiti	7.48	5.77	7.48	5.77	13.25	0	0	0	0	0	0	-9	-9	-9	-9	2	2.1099999	4
2	41	1942	United States of America	Haiti	6.0799999	5.1500001	6.0799999	5.1500001	11.23	0	0	0	0	0	0	-9	-9	-9	-9	2	2.1099999	4
2	41	1943	United States of America	Haiti	8.0100002	7.4400001	8.0100002	7.4400001	15.450001	0	0	0	0	0	0	-9	-9	-9	-9	2	2.1099999	4
2	41	1944	United States of America	Haiti	12.49	9.25	12.49	9.25	21.74	0	0	0	0	0	0	-9	-9	-9	-9	2	2.1099999	4
2	41	1945	United States of America	Haiti	15.95	9.6099997	15.95	9.6099997	25.559999	0	0	0	0	0	0	-9	-9	-9	-9	2	2.1099999	4
2	41	1946	United States of America	Haiti	17.68	12.3	17.68	12.3	29.98	0	0	0	0	0	0	-9	-9	-9	-9	2	2.1099999	4
2	41	1947	United States of America	Haiti	20.139999	25.209999	20.139999	25.209999	45.349998	0	0	0	0	0	0	-9	-9	-9	-9	2	2.1099999	4
2	41	1948	United States of America	Haiti	18.84	20.200001	18.84	20.200001	39.040001	0	0	0	0	0	0	-9	-9	-9	-9	2	2.1099999	4
2	41	1949	United States of America	Haiti	19.780001	23.83	19.780001	23.83	43.610001	0	0	0	0	0	0	-9	-9	-9	-9	2	2.1099999	4
2	41	1950	United States of America	Haiti	24	28.4	24	28.4	52.400002	0	0	0	0	0	0	-9	-9	-9	-9	1	1	4
2	41	1951	United States of America	Haiti	35	31.9	35	31.9	66.900002	0	0	0	0	0	0	-9	-9	-9	-9	1	1	4
2	41	1952	United States of America	Haiti	32	37.099998	32	37.099998	69.099998	0	0	0	0	0	0	-9	-9	-9	-9	1	1	4
2	41	1953	United States of America	Haiti	19	29.4	19	29.4	48.400002	0	0	0	0	0	0	-9	-9	-9	-9	1	1	4
2	41	1954	United States of America	Haiti	26	30.6	26	30.6	56.599998	0	0	0	0	0	0	-9	-9	-9	-9	1	1	4
2	41	1955	United States of America	Haiti	18	25.6	18	25.6	43.599998	0	0	0	0	0	0	-9	-9	-9	-9	1	1	4
2	41	1956	United States of America	Haiti	16	29	16	29	45	0	0	0	0	0	0	-9	-9	-9	-9	1	1	4
2	41	1957	United States of America	Haiti	20	25	20	25	45	0	0	0	0	0	0	-9	-9	-9	-9	1	3	4
2	41	1958	United States of America	Haiti	25	25	25	25	50	0	0	0	0	0	0	-9	-9	-9	-9	1	3	4
2	41	1959	United States of America	Haiti	18	17.9	18	17.9	35.900002	0	0	0	0	0	0	-9	-9	-9	-9	1	1	4
2	41	1960	United States of America	Haiti	20	22.32	20	22.32	42.32	0	0	0	0	0	0	-9	-9	-9	-9	3	3	4
2	41	1961	United States of America	Haiti	21	19.139999	21	19.139999	40.139999	0	0	0	0	0	0	-9	-9	-9	-9	3	3	4
2	41	1962	United States of America	Haiti	26	21.51	26	21.51	47.509998	0	0	0	0	0	0	-9	-9	-9	-9	3	3	4
2	41	1963	United States of America	Haiti	28	20.6	28	20.6	48.599998	0	0	0	0	0	0	-9	-9	-9	-9	3	3	4
2	41	1964	United States of America	Haiti	27.1	21	27.1	21	48.099998	0	0	0	0	0	0	-9	-9	-9	-9	3	3	4
2	41	1965	United States of America	Haiti	23.1	20.733999	23.1	20.733999	43.834	0	0	0	0	0	0	-9	-9	-9	-9	3	3	4
2	41	1966	United States of America	Haiti	21.1	20.315001	21.1	20.315001	41.415001	0	0	0	0	0	0	-9	-9	-9	-9	3	3	4
2	41	1967	United States of America	Haiti	23.200001	21.625	23.200001	21.625	44.825001	0	0	0	0	0	0	-9	-9	-9	-9	3	3	4
2	41	1968	United States of America	Haiti	28.200001	19.514999	28.200001	19.514999	47.715	0	0	0	0	0	0	-9	-9	-9	-9	3	3	4
2	41	1969	United States of America	Haiti	31.200001	21.777	31.200001	21.777	52.977001	0	0	0	0	0	0	-9	-9	-9	-9	3	3	4
2	41	1970	United States of America	Haiti	34.099998	24.104	34.099998	24.104	58.203999	0	0	0	0	0	0	-9	-9	-9	-9	3	3	4
2	41	1971	United States of America	Haiti	42.200001	26.875999	42.200001	26.875999	69.075996	0	0	0	0	0	0	-9	-9	-9	-9	3	3	4
2	41	1972	United States of America	Haiti	54.200001	28.924	54.200001	28.924	83.124001	0	0	0	0	0	0	-9	-9	-9	-9	3	3	4
2	41	1973	United States of America	Haiti	67.300003	32.752998	67.300003	32.752998	100.053	0	0	0	0	0	0	-9	-9	-9	-9	3	3	4
2	41	1974	United States of America	Haiti	120.1	50.641998	120.1	50.641998	170.742	0	0	0	0	0	0	-9	-9	-9	-9	3	3	4
2	41	1975	United States of America	Haiti	112	77.183998	112	77.183998	189.18401	0	0	0	0	0	0	-9	-9	-9	-9	3	3	4
2	41	1976	United States of America	Haiti	156.3	113.312	156.3	113.312	269.612	0	0	0	0	0	0	-9	-9	-9	-9	3	3	4
2	41	1977	United States of America	Haiti	176.3	105.718	176.3	105.718	282.01801	0	0	0	0	0	0	-9	-9	-9	-9	3	3	4
2	41	1978	United States of America	Haiti	203.2	98.453003	203.2	98.453003	301.65302	0	0	0	0	0	0	-9	-9	-9	-9	3	3	4
2	41	1979	United States of America	Haiti	233.8	122.662	233.8	122.662	356.46201	0	0	0	0	0	0	-9	-9	-9	-9	3	3	4
2	41	1980	United States of America	Haiti	264.20001	188.946	264.20001	188.946	453.146	0	0	0	0	0	0	-9	-9	-9	-9	3	3	4
2	41	1981	United States of America	Haiti	286.89999	195.75101	286.89999	195.75101	482.651	0	0	0	0	0	0	-9	-9	-9	-9	3	3	4
2	41	1982	United States of America	Haiti	325.60001	328.45999	325.60001	328.45999	654.06	0	0	0	0	0	0	-9	-9	-9	-9	3	3	4
2	41	1983	United States of America	Haiti	351.70001	402.48999	351.70001	402.48999	754.19	0	0	0	0	0	0	-9	-9	-9	-9	3	3	4
2	41	1984	United States of America	Haiti	394.5	461.23001	394.5	461.23001	855.72998	0	0	0	0	0	0	-9	-9	-9	-9	3	3	4
2	41	1985	United States of America	Haiti	405.89999	373.30347	405.89999	373.30347	779.20349	0	0	0	0	0	0	-9	-9	-9	-9	3	3	4
2	41	1986	United States of America	Haiti	390.60001	187.56241	390.60001	187.56241	578.16241	0	0	0	0	0	0	-9	-9	-9	-9	3	3	4
2	41	1987	United States of America	Haiti	410.10001	256.03357	410.10001	256.03357	666.13361	0	0	0	0	0	0	-9	-9	-9	-9	3	3	4
2	41	1988	United States of America	Haiti	398.70001	179.37172	398.70001	179.37172	578.07172	0	0	0	0	0	0	-9	-9	-9	-9	3	3	4
2	41	1989	United States of America	Haiti	390.396	151.62137	390.396	151.62137	542.0174	0	0	0	0	0	0	-9	-9	-9	-9	3	3	4
2	41	1990	United States of America	Haiti	356.39999	304.22955	356.39999	304.22955	660.62958	0	0	0	0	0	0	-9	-9	-9	-9	3	3	4
2	41	1991	United States of America	Haiti	297.10001	431.31	297.10001	431.31	728.40997	0	0	0	0	0	0	-9	-9	-9	-9	3	3	4
2	41	1992	United States of America	Haiti	110.7	238.25999	110.7	238.25999	348.95999	0	0	0	0	0	0	-9	-9	-9	-9	3	3	4
2	41	1993	United States of America	Haiti	161.8	243.42999	161.8	243.42999	405.23001	0	0	0	0	0	0	-9	-9	-9	-9	3	3	4
2	41	1994	United States of America	Haiti	62.200001	231.55	149.85001	231.55	293.75	0	0	1	0	0	0	-9	-9	-9	-9	3	3	4
2	41	1995	United States of America	Haiti	137.89999	605.88	137.89999	605.88	743.78003	0	0	0	0	0	0	-9	-9	-9	-9	3	3	4
2	41	1996	United States of America	Haiti	151.3	520.84998	151.3	520.84998	672.15002	0	0	0	0	0	0	-9	-9	-9	-9	3	3	4
2	41	1997	United States of America	Haiti	197.10001	549.78003	197.10001	549.78003	746.88	0	0	0	0	0	0	-9	-9	-9	-9	3	3	4
2	41	1998	United States of America	Haiti	281.39999	602.58002	281.39999	602.58002	883.97998	0	0	0	0	0	0	-9	-9	-9	-9	3	3	4
2	41	1999	United States of America	Haiti	306.39999	668.90997	306.39999	668.90997	975.31	0	0	0	0	0	0	-9	-9	-9	-9	3	3	4
2	41	2000	United States of America	Haiti	308.60001	274.93622	308.60001	274.93622	583.53619	0	0	0	0	0	0	-9	-9	-9	-9	3	3	4
2	41	2001	United States of America	Haiti	272	247.4409	272	247.4409	519.44092	0	0	0	0	0	0	-9	-9	-9	-9	3	3	4
2	41	2002	United States of America	Haiti	263.79999	227.29141	263.79999	227.29141	491.0914	0	0	0	0	0	0	-9	-9	-9	-9	3	3	4
2	41	2003	United States of America	Haiti	341.39999	214.16827	341.39999	214.16827	555.5683	0	0	0	0	0	0	-9	-9	-9	-9	3	3	4
2	41	2004	United States of America	Haiti	380.70001	312.35132	380.70001	312.35132	693.05133	0	0	0	0	0	0	-9	-9	-9	-9	3	3	4
2	41	2005	United States of America	Haiti	458.5	756.90997	458.5	756.90997	1215.41	0	0	0	0	0	0	-9	-9	-9	-9	3	3	4
2	41	2006	United States of America	Haiti	508.5	890.22998	508.5	890.22998	1398.73	0	0	0	0	0	0	-9	-9	-9	-9	3	3	4
2	41	2007	United States of America	Haiti	500.20001	781.77002	500.20001	781.77002	1281.97	0	0	0	0	0	0	-9	-9	-9	-9	3	3	4
2	41	2008	United States of America	Haiti	464.29999	1038.95	464.29999	1038.95	1503.25	0	0	0	0	0	0	-9	-9	-9	-9	3	3	4
2	41	2009	United States of America	Haiti	566	870.76001	566	870.76001	1436.76	0	0	0	0	0	0	-9	-9	-9	-9	3	3	4
2	41	2010	United States of America	Haiti	565.09998	1339.14	565.09998	1339.14	1904.24	0	0	0	0	0	0	-9	-9	-9	-9	3	3	4
2	41	2011	United States of America	Haiti	760.09998	1167.76	760.09998	1167.76	1927.86	0	0	0	0	0	0	-9	-9	-9	-9	3	3	4
2	41	2012	United States of America	Haiti	792.90002	1165.01	792.90002	1165.01	1957.91	0	0	0	0	0	0	-9	-9	-9	-9	3	3	4
2	41	2013	United States of America	Haiti	866.09998	1356.85	866.09998	1356.85	2222.95	0	0	0	0	0	0	-9	-9	-9	-9	3	3	4
2	41	2014	United States of America	Haiti	908.21875	1404.2172	908.21875	1404.2172	2312.4358	0	0	0	0	0	0	-9	-9	-9	-9	3	3	4
2	42	1894	United States of America	Dominican Republic	-9	-9	-9	-9	-9	0	0	0	0	0	0	-9	-9	-9	-9	-9	-9	4
2	42	1895	United States of America	Dominican Republic	-9	-9	-9	-9	-9	0	0	0	0	0	0	-9	-9	-9	-9	-9	-9	4
2	42	1896	United States of America	Dominican Republic	2.8900001	-9	2.8900001	-9	-9	0	0	0	0	0	0	-9	-9	-9	-9	1	-9	4
2	42	1897	United States of America	Dominican Republic	2.3599999	-9	2.3599999	-9	-9	0	0	0	0	0	0	-9	-9	-9	-9	1	-9	4
2	42	1898	United States of America	Dominican Republic	2.3800001	-9	2.3800001	-9	-9	0	0	0	0	0	0	-9	-9	-9	-9	1	-9	4
2	42	1899	United States of America	Dominican Republic	3.1199999	-9	3.1199999	-9	-9	0	0	0	0	0	0	-9	-9	-9	-9	1	-9	4
2	42	1900	United States of America	Dominican Republic	-9	-9	-9	-9	-9	0	0	0	0	0	0	-9	-9	-9	-9	-9	-9	4
2	42	1901	United States of America	Dominican Republic	-9	-9	-9	-9	-9	0	0	0	0	0	0	-9	-9	-9	-9	-9	-9	4
2	42	1902	United States of America	Dominican Republic	-9	-9	-9	-9	-9	0	0	0	0	0	0	-9	-9	-9	-9	-9	-9	4
2	42	1903	United States of America	Dominican Republic	-9	-9	-9	-9	-9	0	0	0	0	0	0	-9	-9	-9	-9	-9	-9	4
2	42	1904	United States of America	Dominican Republic	-9	-9	-9	-9	-9	0	0	0	0	0	0	-9	-9	-9	-9	-9	-9	4
2	42	1905	United States of America	Dominican Republic	-9	-9	-9	-9	-9	0	0	0	0	0	0	-9	-9	-9	-9	-9	-9	4
2	42	1906	United States of America	Dominican Republic	-9	-9	-9	-9	-9	0	0	0	0	0	0	-9	-9	-9	-9	-9	-9	4
2	42	1907	United States of America	Dominican Republic	-9	-9	-9	-9	-9	0	0	0	0	0	0	-9	-9	-9	-9	-9	-9	4
2	42	1908	United States of America	Dominican Republic	-9	-9	-9	-9	-9	0	0	0	0	0	0	-9	-9	-9	-9	-9	-9	4
2	42	1909	United States of America	Dominican Republic	-9	-9	-9	-9	-9	0	0	0	0	0	0	-9	-9	-9	-9	-9	-9	4
2	42	1910	United States of America	Dominican Republic	-9	-9	-9	-9	-9	0	0	0	0	0	0	-9	-9	-9	-9	-9	-9	4
2	42	1911	United States of America	Dominican Republic	6.6500001	4.2199998	6.6500001	4.2199998	10.87	0	0	0	0	0	0	-9	-9	-9	-9	1	1	4
2	42	1912	United States of America	Dominican Republic	7.3600001	5.1599998	7.3600001	5.1599998	12.52	0	0	0	0	0	0	-9	-9	-9	-9	1	1	4
2	42	1913	United States of America	Dominican Republic	5.5999999	5.7600002	5.5999999	5.7600002	11.360001	0	0	0	0	0	0	-9	-9	-9	-9	1	1	4
2	42	1914	United States of America	Dominican Republic	-9	-9	-9	-9	-9	0	0	0	0	0	0	-9	-9	-9	-9	-9	-9	4
2	42	1915	United States of America	Dominican Republic	-9	-9	-9	-9	-9	0	0	0	0	0	0	-9	-9	-9	-9	-9	-9	4
2	42	1916	United States of America	Dominican Republic	-9	-9	-9	-9	-9	0	0	0	0	0	0	-9	-9	-9	-9	-9	-9	4
2	42	1924	United States of America	Dominican Republic	5.8200002	15.64	5.8200002	15.64	21.460001	0	0	0	0	0	0	-9	-9	-9	-9	2	2.1099999	4
2	42	1925	United States of America	Dominican Republic	7.25	17.76	7.25	17.76	25.01	0	0	0	0	0	0	-9	-9	-9	-9	2	2.1099999	4
2	42	1926	United States of America	Dominican Republic	8.1300001	14.57	8.1300001	14.57	22.700001	0	0	0	0	0	0	-9	-9	-9	-9	2	2.1099999	4
2	42	1927	United States of America	Dominican Republic	11.02	18.870001	11.02	18.870001	29.890001	0	0	0	0	0	0	-9	-9	-9	-9	2	2.1099999	4
2	42	1928	United States of America	Dominican Republic	6.5100002	16.370001	6.5100002	16.370001	22.880001	0	0	0	0	0	0	-9	-9	-9	-9	1	1	4
2	42	1929	United States of America	Dominican Republic	5.4200001	13.45	5.4200001	13.45	18.869999	0	0	0	0	0	0	-9	-9	-9	-9	1	1	4
2	42	1930	United States of America	Dominican Republic	4.3600001	8.54	4.3600001	8.54	12.9	0	0	0	0	0	0	-9	-9	-9	-9	1	1	4
2	42	1931	United States of America	Dominican Republic	3.4200001	5.8800001	3.4200001	5.8800001	9.3000002	0	0	0	0	0	0	-9	-9	-9	-9	1	1	4
2	42	1932	United States of America	Dominican Republic	1.9	4.5900002	1.9	4.5900002	6.4900002	0	0	0	0	0	0	-9	-9	-9	-9	1	1	4
2	42	1933	United States of America	Dominican Republic	1.92	5.3800001	1.92	5.3800001	7.3000002	0	0	0	0	0	0	-9	-9	-9	-9	1	1	4
2	42	1934	United States of America	Dominican Republic	2.6099999	6.0100002	2.6099999	6.0100002	8.6199999	0	0	0	0	0	0	-9	-9	-9	-9	1	1	4
2	42	1935	United States of America	Dominican Republic	5	5	5	5	10	0	0	0	0	0	0	-9	-9	-9	-9	1	1	4
2	42	1936	United States of America	Dominican Republic	4.5999999	4.7600002	4.5999999	4.7600002	9.3600006	0	0	0	0	0	0	-9	-9	-9	-9	1	1	4
2	42	1937	United States of America	Dominican Republic	5.8299999	6.1100001	5.8299999	6.1100001	11.940001	0	0	0	0	0	0	-9	-9	-9	-9	1	1	4
2	42	1938	United States of America	Dominican Republic	5.7399998	5.6900001	5.7399998	5.6900001	11.43	0	0	0	0	0	0	-9	-9	-9	-9	2	2.1099999	4
2	42	1939	United States of America	Dominican Republic	5.8200002	6.7800002	5.8200002	6.7800002	12.6	0	0	0	0	0	0	-9	-9	-9	-9	2	2.1099999	4
2	42	1940	United States of America	Dominican Republic	5.3600001	6.9899998	5.3600001	6.9899998	12.35	0	0	0	0	0	0	-9	-9	-9	-9	2	2.1099999	4
2	42	1941	United States of America	Dominican Republic	9.7399998	9.3000002	9.7399998	9.3000002	19.040001	0	0	0	0	0	0	-9	-9	-9	-9	2	2.1099999	4
2	42	1942	United States of America	Dominican Republic	8.4099998	9.2600002	8.4099998	9.2600002	17.67	0	0	0	0	0	0	-9	-9	-9	-9	2	2.1099999	4
2	42	1943	United States of America	Dominican Republic	11.66	12.38	11.66	12.38	24.040001	0	0	0	0	0	0	-9	-9	-9	-9	2	2.1099999	4
2	42	1944	United States of America	Dominican Republic	16.700001	14.04	16.700001	14.04	30.740002	0	0	0	0	0	0	-9	-9	-9	-9	2	2.1099999	4
2	42	1945	United States of America	Dominican Republic	14.46	18.77	14.46	18.77	33.23	0	0	0	0	0	0	-9	-9	-9	-9	2	2.1099999	4
2	42	1946	United States of America	Dominican Republic	20.190001	29.440001	20.190001	29.440001	49.630001	0	0	0	0	0	0	-9	-9	-9	-9	2	2.1099999	4
2	42	1947	United States of America	Dominican Republic	30.219999	49.32	30.219999	49.32	79.540001	0	0	0	0	0	0	-9	-9	-9	-9	2	2.1099999	4
2	42	1948	United States of America	Dominican Republic	35.209999	46.98	35.209999	46.98	82.190002	0	0	0	0	0	0	-9	-9	-9	-9	2	2.1099999	4
2	42	1949	United States of America	Dominican Republic	24.370001	38.330002	24.370001	38.330002	62.700005	0	0	0	0	0	0	-9	-9	-9	-9	2	2.1099999	4
2	42	1950	United States of America	Dominican Republic	41	35.310001	41	35.310001	76.309998	0	0	0	0	0	0	-9	-9	-9	-9	1	1	4
2	42	1951	United States of America	Dominican Republic	53	41.689999	53	41.689999	94.690002	0	0	0	0	0	0	-9	-9	-9	-9	1	1	4
2	42	1952	United States of America	Dominican Republic	60	74.690002	60	74.690002	134.69	0	0	0	0	0	0	-9	-9	-9	-9	1	1	4
2	42	1953	United States of America	Dominican Republic	57	64.790001	57	64.790001	121.79	0	0	0	0	0	0	-9	-9	-9	-9	1	1	4
2	42	1954	United States of America	Dominican Republic	77	59.950001	77	59.950001	136.95	0	0	0	0	0	0	-9	-9	-9	-9	1	1	4
2	42	1955	United States of America	Dominican Republic	67	70.839996	67	70.839996	137.84	0	0	0	0	0	0	-9	-9	-9	-9	1	1	4
2	42	1956	United States of America	Dominican Republic	65	77.989998	65	77.989998	142.98999	0	0	0	0	0	0	-9	-9	-9	-9	1	1	4
2	42	1957	United States of America	Dominican Republic	68	77	68	77	145	0	0	0	0	0	0	-9	-9	-9	-9	1	3	4
2	42	1958	United States of America	Dominican Republic	78.099998	80	78.099998	80	158.10001	0	0	0	0	0	0	-9	-9	-9	-9	1	3	4
2	42	1959	United States of America	Dominican Republic	82.099998	78.540001	82.099998	78.540001	160.64	0	0	0	0	0	0	-9	-9	-9	-9	1	1	4
2	42	1960	United States of America	Dominican Republic	120.2	50.709999	120.2	50.709999	170.91	0	0	0	0	0	0	-9	-9	-9	-9	3	3	4
2	42	1961	United States of America	Dominican Republic	97	33	97	33	130	0	0	0	0	0	0	-9	-9	-9	-9	3	3	4
2	42	1962	United States of America	Dominican Republic	166.2	27.280001	166.2	27.280001	193.48	0	0	0	0	0	0	-9	-9	-9	-9	3	3	4
2	42	1963	United States of America	Dominican Republic	151.10001	88.690002	151.10001	88.690002	239.78999	0	0	0	0	0	0	-9	-9	-9	-9	3	3	4
2	42	1964	United States of America	Dominican Republic	139.10001	116	139.10001	116	255.10001	0	0	0	0	0	0	-9	-9	-9	-9	3	4	4
2	42	1965	United States of America	Dominican Republic	121	51.560001	121	51.560001	172.56	0	0	0	0	0	0	-9	-9	-9	-9	3	3	4
2	42	1966	United States of America	Dominican Republic	139.10001	52.580002	139.10001	52.580002	191.67999	0	0	0	0	0	0	-9	-9	-9	-9	3	3	4
2	42	1967	United States of America	Dominican Republic	143.10001	105.74	143.10001	105.74	248.84	0	0	0	0	0	0	-9	-9	-9	-9	3	3	4
2	42	1968	United States of America	Dominican Republic	166.10001	120.11	166.10001	120.11	286.20999	0	0	0	0	0	0	-9	-9	-9	-9	3	3	4
2	42	1969	United States of America	Dominican Republic	175.3	124	175.3	124	299.29999	0	0	0	0	0	0	-9	-9	-9	-9	3	4	4
2	42	1970	United States of America	Dominican Republic	195.2	143	195.2	143	338.20001	0	0	0	0	0	0	-9	-9	-9	-9	3	4	4
2	42	1971	United States of America	Dominican Republic	185	164	185	164	349	0	0	0	0	0	0	-9	-9	-9	-9	3	4	4
2	42	1972	United States of America	Dominican Republic	246	183.10001	246	183.10001	429.10001	0	0	0	0	0	0	-9	-9	-9	-9	3	4	4
2	42	1973	United States of America	Dominican Republic	326.60001	229.10001	326.60001	229.10001	555.70001	0	0	0	0	0	0	-9	-9	-9	-9	3	4	4
2	42	1974	United States of America	Dominican Republic	504.60001	410.60001	504.60001	410.60001	915.20001	0	0	0	0	0	0	-9	-9	-9	-9	3	4	4
2	42	1975	United States of America	Dominican Republic	658	453	658	453	1111	0	0	0	0	0	0	-9	-9	-9	-9	3	4	4
2	42	1976	United States of America	Dominican Republic	548.5	432	548.5	432	980.5	0	0	0	0	0	0	-9	-9	-9	-9	3	4	4
2	42	1977	United States of America	Dominican Republic	670.09998	411.03	670.09998	411.03	1081.13	0	0	0	0	0	0	-9	-9	-9	-9	3	3	4
2	42	1978	United States of America	Dominican Republic	567.59998	418.92999	567.59998	418.92999	986.53003	0	0	0	0	0	0	-9	-9	-9	-9	3	3	4
2	42	1979	United States of America	Dominican Republic	704.90002	519	704.90002	519	1223.9	0	0	0	0	0	0	-9	-9	-9	-9	3	3	4
2	42	1980	United States of America	Dominican Republic	827.79999	702.40002	827.79999	702.40002	1530.2	0	0	0	0	0	0	-9	-9	-9	-9	3	3	4
2	42	1981	United States of America	Dominican Republic	976.70001	669.20001	976.70001	669.20001	1645.9	0	0	0	0	0	0	-9	-9	-9	-9	3	3	4
2	42	1982	United States of America	Dominican Republic	668.79999	534.70001	668.79999	534.70001	1203.5	0	0	0	0	0	0	-9	-9	-9	-9	3	3	4
2	42	1983	United States of America	Dominican Republic	855.29999	504.51001	855.29999	504.51001	1359.8101	0	0	0	0	0	0	-9	-9	-9	-9	3	3	4
2	42	1984	United States of America	Dominican Republic	1067.5	472.45999	1067.5	472.45999	1539.96	0	0	0	0	0	0	-9	-9	-9	-9	3	3	4
2	42	1985	United States of America	Dominican Republic	1030.9	518.57001	1030.9	518.57001	1549.47	0	0	0	0	0	0	-9	-9	-9	-9	3	3	4
2	42	1986	United States of America	Dominican Republic	1138.6	621.10999	1138.6	621.10999	1759.71	0	0	0	0	0	0	-9	-9	-9	-9	3	3	4
2	42	1987	United States of America	Dominican Republic	1216.8	710.85577	1216.8	710.85577	1927.6558	0	0	0	0	0	0	-9	-9	-9	-9	3	3	4
2	42	1988	United States of America	Dominican Republic	1472.3	730.38733	1472.3	730.38733	2202.6873	0	0	0	0	0	0	-9	-9	-9	-9	3	3	4
2	42	1989	United States of America	Dominican Republic	1718.911	896.49591	1718.911	896.49591	2615.407	0	0	0	0	0	0	-9	-9	-9	-9	3	3	4
2	42	1990	United States of America	Dominican Republic	1826.5	908.60999	1826.5	908.60999	2735.1099	0	0	0	0	0	0	-9	-9	-9	-9	3	3	4
2	42	1991	United States of America	Dominican Republic	2095.1001	999.47101	2095.1001	999.47101	3094.571	0	0	0	0	0	0	-9	-9	-9	-9	3	3	4
2	42	1992	United States of America	Dominican Republic	2452.3999	1099.4181	2452.3999	1099.4181	3551.8181	0	0	0	0	0	0	-9	-9	-9	-9	3	3	4
2	42	1993	United States of America	Dominican Republic	2757.5	1187.3716	2757.5	1187.3716	3944.8716	0	0	0	0	0	0	-9	-9	-9	-9	3	3	4
2	42	1994	United States of America	Dominican Republic	3187.8	1080.475	3187.8	1080.475	4268.2749	0	0	0	0	0	0	-9	-9	-9	-9	3	3	4
2	42	1995	United States of America	Dominican Republic	3511.3	885.0061	3511.3	885.0061	4396.3062	0	0	0	0	0	0	-9	-9	-9	-9	3	3	4
2	42	1996	United States of America	Dominican Republic	3677	659.91528	3677	659.91528	4336.9155	0	0	0	0	0	0	-9	-9	-9	-9	3	3	4
2	42	1997	United States of America	Dominican Republic	4444.7002	4726.4175	4444.7002	4726.4175	9171.1172	0	0	0	0	0	0	-9	-9	-9	-9	3	3	4
2	42	1998	United States of America	Dominican Republic	4551.1001	5454.3091	4551.1001	5454.3091	10005.409	0	0	0	0	0	0	-9	-9	-9	-9	3	3	4
2	42	1999	United States of America	Dominican Republic	4392.7002	5767.7075	4392.7002	5767.7075	10160.407	0	0	0	0	0	0	-9	-9	-9	-9	3	3	4
2	42	2000	United States of America	Dominican Republic	4474.3999	6321.8257	4474.3999	6321.8257	10796.226	0	0	0	0	0	0	-9	-9	-9	-9	3	3	4
2	42	2001	United States of America	Dominican Republic	4286.3999	5633.2935	4286.3999	5633.2935	9919.6934	0	0	0	0	0	0	-9	-9	-9	-9	3	3	4
2	42	2002	United States of America	Dominican Republic	4271.1001	5466.6279	4271.1001	5466.6279	9737.7275	0	0	0	0	0	0	-9	-9	-9	-9	3	3	4
2	42	2003	United States of America	Dominican Republic	4557.7998	4547.4917	4557.7998	4547.4917	9105.292	0	0	0	0	0	0	-9	-9	-9	-9	3	3	4
2	42	2004	United States of America	Dominican Republic	4637.7998	4426.0796	4637.7998	4426.0796	9063.8799	0	0	0	0	0	0	-9	-9	-9	-9	3	3	4
2	42	2005	United States of America	Dominican Republic	4721.3999	5005.6099	4721.3999	5005.6099	9727.0098	0	0	0	0	0	0	-9	-9	-9	-9	3	3	4
2	42	2006	United States of America	Dominican Republic	4649.2002	6016.4858	4649.2002	6016.4858	10665.686	0	0	0	0	0	0	-9	-9	-9	-9	3	3	4
2	42	2007	United States of America	Dominican Republic	4327.8999	6491.7212	4327.8999	6491.7212	10819.621	0	0	0	0	0	0	-9	-9	-9	-9	3	3	4
2	42	2008	United States of America	Dominican Republic	4087.2	6889.9238	4087.2	6889.9238	10977.124	0	0	0	0	0	0	-9	-9	-9	-9	3	3	4
2	42	2009	United States of America	Dominican Republic	3420.7	5541.0244	3420.7	5541.0244	8961.7246	0	0	0	0	0	0	-9	-9	-9	-9	3	3	4
2	42	2010	United States of America	Dominican Republic	3782.7	6724.9517	3782.7	6724.9517	10507.651	0	0	0	0	0	0	-9	-9	-9	-9	3	3	4
2	42	2011	United States of America	Dominican Republic	4304.2002	7708.0122	4304.2002	7708.0122	12012.212	0	0	0	0	0	0	-9	-9	-9	-9	3	3	4
2	42	2012	United States of America	Dominican Republic	4481	7662.3687	4481	7662.3687	12143.369	0	0	0	0	0	0	-9	-9	-9	-9	3	3	4
2	42	2013	United States of America	Dominican Republic	4382.3999	7276.3706	4382.3999	7276.3706	11658.771	0	0	0	0	0	0	-9	-9	-9	-9	3	3	4
2	42	2014	United States of America	Dominican Republic	4518.897	8750.1201	4518.897	8750.1201	13269.018	0	0	0	0	0	0	-9	-9	-9	-9	3	3	4
2	51	1962	United States of America	Jamaica	108	61.900002	108	61.900002	169.89999	0	0	0	0	0	0	-9	-9	-9	-9	3	3	4
2	51	1963	United States of America	Jamaica	112	68.300003	112	68.300003	180.3	0	0	0	0	0	0	-9	-9	-9	-9	3	3	4
2	51	1964	United States of America	Jamaica	125	87.099998	125	87.099998	212.10001	0	0	0	0	0	0	-9	-9	-9	-9	3	3	4
2	51	1965	United States of America	Jamaica	136	90.400002	136	90.400002	226.39999	0	0	0	0	0	0	-9	-9	-9	-9	3	3	4
2	51	1966	United States of America	Jamaica	145	116	145	116	261	0	0	0	0	0	0	-9	-9	-9	-9	3	3	4
2	51	1967	United States of America	Jamaica	154	135	154	135	289	0	0	0	0	0	0	-9	-9	-9	-9	3	3	4
2	51	1968	United States of America	Jamaica	147	147.89999	147	147.89999	294.89999	0	0	0	0	0	0	-9	-9	-9	-9	3	3	4
2	51	1969	United States of America	Jamaica	160	185.423	160	185.423	345.423	0	0	0	0	0	0	-9	-9	-9	-9	3	3	4
2	51	1970	United States of America	Jamaica	197.39999	229.94099	197.39999	229.94099	427.341	0	0	0	0	0	0	-9	-9	-9	-9	3	3	4
2	51	1971	United States of America	Jamaica	180.39999	221.91499	180.39999	221.91499	402.315	0	0	0	0	0	0	-9	-9	-9	-9	3	3	4
2	51	1972	United States of America	Jamaica	192.89999	229.894	192.89999	229.894	422.79401	0	0	0	0	0	0	-9	-9	-9	-9	3	3	4
2	51	1973	United States of America	Jamaica	187.5	258.306	187.5	258.306	445.806	0	0	0	0	0	0	-9	-9	-9	-9	3	3	4
2	51	1974	United States of America	Jamaica	249.10001	332.70401	249.10001	332.70401	581.80402	0	0	0	0	0	0	-9	-9	-9	-9	3	3	4
2	51	1975	United States of America	Jamaica	335	422.62299	335	422.62299	757.62299	0	0	0	0	0	0	-9	-9	-9	-9	3	3	4
2	51	1976	United States of America	Jamaica	337.20001	347.70499	337.20001	347.70499	684.90503	0	0	0	0	0	0	-9	-9	-9	-9	3	3	4
2	51	1977	United States of America	Jamaica	376.20001	317.444	376.20001	317.444	693.64398	0	0	0	0	0	0	-9	-9	-9	-9	3	3	4
2	51	1978	United States of America	Jamaica	415.10001	430.95901	415.10001	430.95901	846.05902	0	0	0	0	0	0	-9	-9	-9	-9	3	3	4
2	51	1979	United States of America	Jamaica	406.29999	315.987	406.29999	315.987	722.28699	0	0	0	0	0	0	-9	-9	-9	-9	3	3	4
2	51	1980	United States of America	Jamaica	418.5	371.668	418.5	371.668	790.16803	0	0	0	0	0	0	-9	-9	-9	-9	3	3	4
2	51	1981	United States of America	Jamaica	399.10001	535.80798	399.10001	535.80798	934.90802	0	0	0	0	0	0	-9	-9	-9	-9	3	3	4
2	51	1982	United States of America	Jamaica	323.20001	490.00101	323.20001	490.00101	813.20099	0	0	0	0	0	0	-9	-9	-9	-9	3	3	4
2	51	1983	United States of America	Jamaica	307.20001	508.478	307.20001	508.478	815.67798	0	0	0	0	0	0	-9	-9	-9	-9	3	3	4
2	51	1984	United States of America	Jamaica	415	544.70502	415	544.70502	959.70502	0	0	0	0	0	0	-9	-9	-9	-9	3	3	4
2	51	1985	United States of America	Jamaica	292.39999	483.685	292.39999	483.685	776.08502	0	0	0	0	0	0	-9	-9	-9	-9	3	3	4
2	51	1986	United States of America	Jamaica	322.39999	490.94501	322.39999	490.94501	813.34497	0	0	0	0	0	0	-9	-9	-9	-9	3	3	4
2	51	1987	United States of America	Jamaica	422.5	609.60498	422.5	609.60498	1032.105	0	0	0	0	0	0	-9	-9	-9	-9	3	3	4
2	51	1988	United States of America	Jamaica	471.5	706.86401	471.5	706.86401	1178.364	0	0	0	0	0	0	-9	-9	-9	-9	3	3	4
2	51	1989	United States of America	Jamaica	567.93402	920.47101	567.93402	920.47101	1488.405	0	0	0	0	0	0	-9	-9	-9	-9	3	3	4
2	51	1990	United States of America	Jamaica	610.70001	905.69269	610.70001	905.69269	1516.3927	0	0	0	0	0	0	-9	-9	-9	-9	3	3	4
2	51	1991	United States of America	Jamaica	618.09998	924.33203	618.09998	924.33203	1542.432	0	0	0	0	0	0	-9	-9	-9	-9	3	3	4
2	51	1992	United States of America	Jamaica	644.40002	1032.13	644.40002	1032.13	1676.53	0	0	0	0	0	0	-9	-9	-9	-9	3	3	4
2	51	1993	United States of America	Jamaica	766.40002	1224.08	766.40002	1224.08	1990.48	0	0	0	0	0	0	-9	-9	-9	-9	3	3	4
2	51	1994	United States of America	Jamaica	789.79999	1173.04	789.79999	1173.04	1962.84	0	0	0	0	0	0	-9	-9	-9	-9	3	3	4
2	51	1995	United States of America	Jamaica	894.70001	1562.88	894.70001	1562.88	2457.5801	0	0	0	0	0	0	-9	-9	-9	-9	3	3	4
2	51	1996	United States of America	Jamaica	889.79999	1639.88	889.79999	1639.88	2529.6799	0	0	0	0	0	0	-9	-9	-9	-9	3	3	4
2	51	1997	United States of America	Jamaica	779.70001	1559.14	779.70001	1559.14	2338.8401	0	0	0	0	0	0	-9	-9	-9	-9	3	3	4
2	51	1998	United States of America	Jamaica	798.29999	1534.4856	798.29999	1534.4856	2332.7856	0	0	0	0	0	0	-9	-9	-9	-9	3	3	4
2	51	1999	United States of America	Jamaica	728.40002	1451.323	728.40002	1451.323	2179.7231	0	0	0	0	0	0	-9	-9	-9	-9	3	3	4
2	51	2000	United States of America	Jamaica	669.20001	1561.2205	669.20001	1561.2205	2230.4204	0	0	0	0	0	0	-9	-9	-9	-9	3	3	4
2	51	2001	United States of America	Jamaica	496.20001	1544.2959	496.20001	1544.2959	2040.4958	0	0	0	0	0	0	-9	-9	-9	-9	3	3	4
2	51	2002	United States of America	Jamaica	421.29999	1564.7888	421.29999	1564.7888	1986.0887	0	0	0	0	0	0	-9	-9	-9	-9	3	3	4
2	51	2003	United States of America	Jamaica	523.90002	1619.1021	523.90002	1619.1021	2143.002	0	0	0	0	0	0	-9	-9	-9	-9	3	3	4
2	51	2004	United States of America	Jamaica	342.89999	1622.8671	342.89999	1622.8671	1965.7671	0	0	0	0	0	0	-9	-9	-9	-9	3	3	4
2	51	2005	United States of America	Jamaica	410.89999	2103.5134	410.89999	2103.5134	2514.4136	0	0	0	0	0	0	-9	-9	-9	-9	3	3	4
2	51	2006	United States of America	Jamaica	561.5	2287.8005	561.5	2287.8005	2849.3005	0	0	0	0	0	0	-9	-9	-9	-9	3	3	4
2	51	2007	United States of America	Jamaica	788.79999	2525.9038	788.79999	2525.9038	3314.7039	0	0	0	0	0	0	-9	-9	-9	-9	3	3	4
2	51	2008	United States of America	Jamaica	783.79999	3309.4819	783.79999	3309.4819	4093.282	0	0	0	0	0	0	-9	-9	-9	-9	3	3	4
2	51	2009	United States of America	Jamaica	501	1895.5757	501	1895.5757	2396.5757	0	0	0	0	0	0	-9	-9	-9	-9	3	3	4
2	51	2010	United States of America	Jamaica	372.29999	1875.095	372.29999	1875.095	2247.395	0	0	0	0	0	0	-9	-9	-9	-9	3	3	4
2	51	2011	United States of America	Jamaica	619.90002	2164.0203	619.90002	2164.0203	2783.9202	0	0	0	0	0	0	-9	-9	-9	-9	3	3	4
2	51	2012	United States of America	Jamaica	556.09998	2355.4033	556.09998	2355.4033	2911.5034	0	0	0	0	0	0	-9	-9	-9	-9	3	3	4
2	51	2013	United States of America	Jamaica	453.39999	2188.45	453.39999	2188.45	2641.8501	0	0	0	0	0	0	-9	-9	-9	-9	3	3	4
2	51	2014	United States of America	Jamaica	285.12756	2391.6008	285.12756	2391.6008	2676.7283	0	0	0	0	0	0	-9	-9	-9	-9	3	3	4
2	52	1962	United States of America	Trinidad and Tobago	91	44.299999	91	44.299999	135.3	0	0	0	0	0	0	-9	-9	-9	-9	3	3	4
2	52	1963	United States of America	Trinidad and Tobago	120	59.5	120	59.5	179.5	0	0	0	0	0	0	-9	-9	-9	-9	3	3	4
2	52	1964	United States of America	Trinidad and Tobago	123	59.700001	123	59.700001	182.7	0	0	0	0	0	0	-9	-9	-9	-9	3	3	4
2	52	1965	United States of America	Trinidad and Tobago	154	80	154	80	234	0	0	0	0	0	0	-9	-9	-9	-9	3	3	4
2	52	1966	United States of America	Trinidad and Tobago	177	64.5	177	64.5	241.5	0	0	0	0	0	0	-9	-9	-9	-9	3	3	4
2	52	1967	United States of America	Trinidad and Tobago	196	62.900002	196	62.900002	258.89999	0	0	0	0	0	0	-9	-9	-9	-9	3	3	4
2	52	1968	United States of America	Trinidad and Tobago	229	63.299999	229	63.299999	292.29999	0	0	0	0	0	0	-9	-9	-9	-9	3	3	4
2	52	1969	United States of America	Trinidad and Tobago	247	70.900002	247	70.900002	317.89999	0	0	0	0	0	0	-9	-9	-9	-9	3	3	4
2	52	1970	United States of America	Trinidad and Tobago	267	88.879997	267	88.879997	355.88	0	0	0	0	0	0	-9	-9	-9	-9	3	3	4
2	52	1971	United States of America	Trinidad and Tobago	246.5	114.77	246.5	114.77	361.26999	0	0	0	0	0	0	-9	-9	-9	-9	3	3	4
2	52	1972	United States of America	Trinidad and Tobago	278.79999	143.25	278.79999	143.25	422.04999	0	0	0	0	0	0	-9	-9	-9	-9	3	3	4
2	52	1973	United States of America	Trinidad and Tobago	446	128.86	446	128.86	574.85999	0	0	0	0	0	0	-9	-9	-9	-9	3	3	4
2	52	1974	United States of America	Trinidad and Tobago	1401.8	200.27	1401.8	200.27	1602.0699	0	0	0	0	0	0	-9	-9	-9	-9	3	3	4
2	52	1975	United States of America	Trinidad and Tobago	1255.3	324.85001	1255.3	324.85001	1580.15	0	0	0	0	0	0	-9	-9	-9	-9	3	3	4
2	52	1976	United States of America	Trinidad and Tobago	1586	388.09	1586	388.09	1974.09	0	0	0	0	0	0	-9	-9	-9	-9	3	3	4
2	52	1977	United States of America	Trinidad and Tobago	1754.9	371.39999	1754.9	371.39999	2126.3	0	0	0	0	0	0	-9	-9	-9	-9	3	3	4
2	52	1978	United States of America	Trinidad and Tobago	1496.9	404.94	1496.9	404.94	1901.84	0	0	0	0	0	0	-9	-9	-9	-9	3	3	4
2	52	1979	United States of America	Trinidad and Tobago	1621.9	545.32001	1621.9	545.32001	2167.22	0	0	0	0	0	0	-9	-9	-9	-9	3	3	4
2	52	1980	United States of America	Trinidad and Tobago	2454.2	836.78003	2454.2	836.78003	3290.98	0	0	0	0	0	0	-9	-9	-9	-9	3	3	4
2	52	1981	United States of America	Trinidad and Tobago	2269.3999	794.34998	2269.3999	794.34998	3063.75	0	0	0	0	0	0	-9	-9	-9	-9	3	3	4
2	52	1982	United States of America	Trinidad and Tobago	1666.8	1257.98	1666.8	1257.98	2924.78	0	0	0	0	0	0	-9	-9	-9	-9	3	3	4
2	52	1983	United States of America	Trinidad and Tobago	1356.7	1063.76	1356.7	1063.76	2420.46	0	0	0	0	0	0	-9	-9	-9	-9	3	3	4
2	52	1984	United States of America	Trinidad and Tobago	1411.2	737.71002	1411.2	737.71002	2148.9099	0	0	0	0	0	0	-9	-9	-9	-9	3	3	4
2	52	1985	United States of America	Trinidad and Tobago	1303.9	599.08002	1303.9	599.08002	1902.98	0	0	0	0	0	0	-9	-9	-9	-9	3	3	4
2	52	1986	United States of America	Trinidad and Tobago	839.90002	571.5	839.90002	571.5	1411.4	0	0	0	0	0	0	-9	-9	-9	-9	3	3	4
2	52	1987	United States of America	Trinidad and Tobago	859.09998	508.10999	859.09998	508.10999	1367.21	0	0	0	0	0	0	-9	-9	-9	-9	3	3	4
2	52	1988	United States of America	Trinidad and Tobago	772.79999	418.31	772.79999	418.31	1191.11	0	0	0	0	0	0	-9	-9	-9	-9	3	3	4
2	52	1989	United States of America	Trinidad and Tobago	820.31299	633.78278	820.31299	633.78278	1454.0958	0	0	0	0	0	0	-9	-9	-9	-9	3	3	4
2	52	1990	United States of America	Trinidad and Tobago	1076.3	502.39023	1076.3	502.39023	1578.6902	0	0	0	0	0	0	-9	-9	-9	-9	3	3	4
2	52	1991	United States of America	Trinidad and Tobago	920.5	656.02319	920.5	656.02319	1576.5232	0	0	0	0	0	0	-9	-9	-9	-9	3	3	4
2	52	1992	United States of America	Trinidad and Tobago	921.70001	601.51404	921.70001	601.51404	1523.2141	0	0	0	0	0	0	-9	-9	-9	-9	3	3	4
2	52	1993	United States of America	Trinidad and Tobago	872.79999	545.78473	872.79999	545.78473	1418.5847	0	0	0	0	0	0	-9	-9	-9	-9	3	3	4
2	52	1994	United States of America	Trinidad and Tobago	1199.1	564.32709	1199.1	564.32709	1763.4271	0	0	0	0	0	0	-9	-9	-9	-9	3	3	4
2	52	1995	United States of America	Trinidad and Tobago	1054.4	877.73389	1054.4	877.73389	1932.1339	0	0	0	0	0	0	-9	-9	-9	-9	3	3	4
2	52	1996	United States of America	Trinidad and Tobago	1105.5	817.83118	1105.5	817.83118	1923.3312	0	0	0	0	0	0	-9	-9	-9	-9	3	3	4
2	52	1997	United States of America	Trinidad and Tobago	1227.2	1580.8898	1227.2	1580.8898	2808.0898	0	0	0	0	0	0	-9	-9	-9	-9	3	3	4
2	52	1998	United States of America	Trinidad and Tobago	1071.4	1354.4084	1071.4	1354.4084	2425.8086	0	0	0	0	0	0	-9	-9	-9	-9	3	3	4
2	52	1999	United States of America	Trinidad and Tobago	1407.3	1104.2314	1407.3	1104.2314	2511.5315	0	0	0	0	0	0	-9	-9	-9	-9	3	3	4
2	52	2000	United States of America	Trinidad and Tobago	2353.3	807.69348	2353.3	807.69348	3160.9934	0	0	0	0	0	0	-9	-9	-9	-9	3	3	4
2	52	2001	United States of America	Trinidad and Tobago	2590.3	1323.4895	2590.3	1323.4895	3913.7896	0	0	0	0	0	0	-9	-9	-9	-9	3	3	4
2	52	2002	United States of America	Trinidad and Tobago	2664.3	1242.4221	2664.3	1242.4221	3906.7222	0	0	0	0	0	0	-9	-9	-9	-9	3	3	4
2	52	2003	United States of America	Trinidad and Tobago	4708.8999	1170.62	4708.8999	1170.62	5879.52	0	0	0	0	0	0	-9	-9	-9	-9	3	3	4
2	52	2004	United States of America	Trinidad and Tobago	6266	1327.8101	6266	1327.8101	7593.8101	0	0	0	0	0	0	-9	-9	-9	-9	3	3	4
2	52	2005	United States of America	Trinidad and Tobago	8342.2002	1583.01	8342.2002	1583.01	9925.21	0	0	0	0	0	0	-9	-9	-9	-9	3	3	4
2	52	2006	United States of America	Trinidad and Tobago	8822.4004	1776.28	8822.4004	1776.28	10598.68	0	0	0	0	0	0	-9	-9	-9	-9	3	3	4
2	52	2007	United States of America	Trinidad and Tobago	9341.7002	1957.34	9341.7002	1957.34	11299.04	0	0	0	0	0	0	-9	-9	-9	-9	3	3	4
2	52	2008	United States of America	Trinidad and Tobago	9471.2998	2476.3201	9471.2998	2476.3201	11947.62	0	0	0	0	0	0	-9	-9	-9	-9	3	3	4
2	52	2009	United States of America	Trinidad and Tobago	5623.7998	2188.1201	5623.7998	2188.1201	7811.9199	0	0	0	0	0	0	-9	-9	-9	-9	3	3	4
2	52	2010	United States of America	Trinidad and Tobago	7020.6001	2118.05	7020.6001	2118.05	9138.6504	0	0	0	0	0	0	-9	-9	-9	-9	3	3	4
2	52	2011	United States of America	Trinidad and Tobago	8512.5996	2439.47	8512.5996	2439.47	10952.07	0	0	0	0	0	0	-9	-9	-9	-9	3	3	4
2	52	2012	United States of America	Trinidad and Tobago	8585.7002	2695.99	8585.7002	2695.99	11281.69	0	0	0	0	0	0	-9	-9	-9	-9	3	3	4
2	52	2013	United States of America	Trinidad and Tobago	6852.3999	2644.8401	6852.3999	2644.8401	9497.2402	0	0	0	0	0	0	-9	-9	-9	-9	3	3	4
2	52	2014	United States of America	Trinidad and Tobago	5992.2124	2655.1453	5992.2124	2655.1453	8647.3574	0	0	0	0	0	0	-9	-9	-9	-9	3	3	4
2	53	1966	United States of America	Barbados	4	14.5	4	14.5	18.5	0	0	0	0	0	0	-9	-9	-9	-9	3	3	4
2	53	1967	United States of America	Barbados	7	15.294	7	15.294	22.294001	0	0	0	0	0	0	-9	-9	-9	-9	3	3	4
2	53	1968	United States of America	Barbados	7.0999999	17.5	7.0999999	17.5	24.6	0	0	0	0	0	0	-9	-9	-9	-9	3	3	4
2	53	1969	United States of America	Barbados	9	18	9	18	27	0	0	0	0	0	0	-9	-9	-9	-9	3	4	4
2	53	1970	United States of America	Barbados	10.1	28.723	10.1	28.723	38.823002	0	0	0	0	0	0	-9	-9	-9	-9	3	3	4
2	53	1971	United States of America	Barbados	8.1000004	24.263	8.1000004	24.263	32.362999	0	0	0	0	0	0	-9	-9	-9	-9	3	3	4
2	53	1972	United States of America	Barbados	9.1000004	27.356001	9.1000004	27.356001	36.456001	0	0	0	0	0	0	-9	-9	-9	-9	3	3	4
2	53	1973	United States of America	Barbados	13.1	35.338001	13.1	35.338001	48.438	0	0	0	0	0	0	-9	-9	-9	-9	3	3	4
2	53	1974	United States of America	Barbados	34	39.783001	34	39.783001	73.782997	0	0	0	0	0	0	-9	-9	-9	-9	3	3	4
2	53	1975	United States of America	Barbados	35	41.751999	35	41.751999	76.751999	0	0	0	0	0	0	-9	-9	-9	-9	3	3	4
2	53	1976	United States of America	Barbados	32.099998	55.932999	32.099998	55.932999	88.032997	0	0	0	0	0	0	-9	-9	-9	-9	3	3	4
2	53	1977	United States of America	Barbados	33.5	71.092003	33.5	71.092003	104.592	0	0	0	0	0	0	-9	-9	-9	-9	3	3	4
2	53	1978	United States of America	Barbados	40.700001	90.639999	40.700001	90.639999	131.34	0	0	0	0	0	0	-9	-9	-9	-9	3	3	4
2	53	1979	United States of America	Barbados	59.400002	136.586	59.400002	136.586	195.98599	0	0	0	0	0	0	-9	-9	-9	-9	3	3	4
2	53	1980	United States of America	Barbados	99.099998	178.772	99.099998	178.772	277.87201	0	0	0	0	0	0	-9	-9	-9	-9	3	3	4
2	53	1981	United States of America	Barbados	82.400002	199.685	82.400002	199.685	282.08499	0	0	0	0	0	0	-9	-9	-9	-9	3	3	4
2	53	1982	United States of America	Barbados	109.2	211.91901	109.2	211.91901	321.11899	0	0	0	0	0	0	-9	-9	-9	-9	3	3	4
2	53	1983	United States of America	Barbados	205.39999	289.802	205.39999	289.802	495.202	0	0	0	0	0	0	-9	-9	-9	-9	3	3	4
2	53	1984	United States of America	Barbados	256.5	315.52399	256.5	315.52399	572.02399	0	0	0	0	0	0	-9	-9	-9	-9	3	3	4
2	53	1985	United States of America	Barbados	205.5	251.63	205.5	251.63	457.13	0	0	0	0	0	0	-9	-9	-9	-9	3	3	4
2	53	1986	United States of America	Barbados	110.2	237.205	110.2	237.205	347.405	0	0	0	0	0	0	-9	-9	-9	-9	3	3	4
2	53	1987	United States of America	Barbados	60.900002	171.543	60.900002	171.543	232.44299	0	0	0	0	0	0	-9	-9	-9	-9	3	3	4
2	53	1988	United States of America	Barbados	52.099998	203.856	52.099998	203.856	255.95599	0	0	0	0	0	0	-9	-9	-9	-9	3	3	4
2	53	1989	United States of America	Barbados	46.942001	237.57304	46.942001	237.57304	284.51505	0	0	0	0	0	0	-9	-9	-9	-9	3	3	4
2	53	1990	United States of America	Barbados	32.5	236.04353	32.5	236.04353	268.54352	0	0	0	0	0	0	-9	-9	-9	-9	3	3	4
2	53	1991	United States of America	Barbados	32.299999	253.89104	32.299999	253.89104	286.19104	0	0	0	0	0	0	-9	-9	-9	-9	3	3	4
2	53	1992	United States of America	Barbados	31.700001	211.377	31.700001	211.377	243.077	0	0	0	0	0	0	-9	-9	-9	-9	3	3	4
2	53	1993	United States of America	Barbados	35.099998	219.42599	35.099998	219.42599	254.526	0	0	0	0	0	0	-9	-9	-9	-9	3	3	4
2	53	1994	United States of America	Barbados	35.700001	247.9644	35.700001	247.9644	283.6644	0	0	0	0	0	0	-9	-9	-9	-9	3	3	4
2	53	1995	United States of America	Barbados	52	312.82785	52	312.82785	364.82785	0	0	0	0	0	0	-9	-9	-9	-9	3	3	4
2	53	1996	United States of America	Barbados	42.5	360.84164	42.5	360.84164	403.34164	0	0	0	0	0	0	-9	-9	-9	-9	3	3	4
2	53	1997	United States of America	Barbados	43.299999	451.84982	43.299999	451.84982	495.14984	0	0	0	0	0	0	-9	-9	-9	-9	3	3	4
2	53	1998	United States of America	Barbados	36.599998	427.53674	36.599998	427.53674	464.13675	0	0	0	0	0	0	-9	-9	-9	-9	3	3	4
2	53	1999	United States of America	Barbados	59.900002	454.05856	59.900002	454.05856	513.95856	0	0	0	0	0	0	-9	-9	-9	-9	3	3	4
2	53	2000	United States of America	Barbados	40.900002	480.18469	40.900002	480.18469	521.08466	0	0	0	0	0	0	-9	-9	-9	-9	3	3	4
2	53	2001	United States of America	Barbados	40.900002	449.38437	40.900002	449.38437	490.28436	0	0	0	0	0	0	-9	-9	-9	-9	3	3	4
2	53	2002	United States of America	Barbados	35.700001	440.11826	35.700001	440.11826	475.81824	0	0	0	0	0	0	-9	-9	-9	-9	3	3	4
2	53	2003	United States of America	Barbados	45.400002	453.02594	45.400002	453.02594	498.42593	0	0	0	0	0	0	-9	-9	-9	-9	3	3	4
2	53	2004	United States of America	Barbados	38.200001	519.80237	38.200001	519.80237	558.00238	0	0	0	0	0	0	-9	-9	-9	-9	3	3	4
2	53	2005	United States of America	Barbados	33.400002	595.27936	33.400002	595.27936	628.67932	0	0	0	0	0	0	-9	-9	-9	-9	3	3	4
2	53	2006	United States of America	Barbados	35.200001	611.77069	35.200001	611.77069	646.9707	0	0	0	0	0	0	-9	-9	-9	-9	3	3	4
2	53	2007	United States of America	Barbados	39.900002	502.26001	39.900002	502.26001	542.15997	0	0	0	0	0	0	-9	-9	-9	-9	3	3	4
2	53	2008	United States of America	Barbados	42.200001	547.79999	42.200001	547.79999	590	0	0	0	0	0	0	-9	-9	-9	-9	3	3	4
2	53	2009	United States of America	Barbados	33.900002	444.95001	33.900002	444.95001	478.85001	0	0	0	0	0	0	-9	-9	-9	-9	3	3	4
2	53	2010	United States of America	Barbados	44.5	437.69	44.5	437.69	482.19	0	0	0	0	0	0	-9	-9	-9	-9	3	3	4
2	53	2011	United States of America	Barbados	48.400002	482.57001	48.400002	482.57001	530.96997	0	0	0	0	0	0	-9	-9	-9	-9	3	3	4
2	53	2012	United States of America	Barbados	56.099998	504.01999	56.099998	504.01999	560.12	0	0	0	0	0	0	-9	-9	-9	-9	3	3	4
2	53	2013	United States of America	Barbados	57.5	497.31	57.5	497.31	554.81	0	0	0	0	0	0	-9	-9	-9	-9	3	3	4
2	53	2014	United States of America	Barbados	51.10862	627.33594	51.10862	627.33594	678.44458	0	0	0	0	0	0	-9	-9	-9	-9	3	3	4
2	54	1978	United States of America	Dominica	.42899999	4.2189999	.42899999	4.2189999	4.6479998	0	0	0	0	0	0	-9	-9	-9	-9	5	3	4
2	54	1979	United States of America	Dominica	.36399999	3.1370001	.36399999	3.1370001	3.5009999	0	0	0	0	0	0	-9	-9	-9	-9	5	3	4
2	54	1980	United States of America	Dominica	.061999999	10.66	.061999999	1.5685	1.7505	0	1	0	0	1	0	-9	-9	-9	-9	5	3	4
2	54	1981	United States of America	Dominica	0	0	0	0	0	0	0	0	0	0	0	-9	-9	-9	-9	3	3	4
2	54	1982	United States of America	Dominica	1.502	14.904	1.502	14.904	16.406	0	0	0	0	0	0	-9	-9	-9	-9	5	3	4
2	54	1983	United States of America	Dominica	.76099998	11.897	.76099998	11.897	12.658	0	0	0	0	0	0	-9	-9	-9	-9	5	3	4
2	54	1984	United States of America	Dominica	.57217741	16.746447	.57217741	16.746447	17.318624	0	0	0	0	0	0	-9	-9	-9	-9	5	3	4
2	54	1985	United States of America	Dominica	1.348673	15.079603	1.348673	15.079603	16.428276	0	0	0	0	0	0	-9	-9	-9	-9	5	3	4
2	54	1986	United States of America	Dominica	2.6912942	12.950253	2.6912942	12.950253	15.641547	0	0	0	0	0	0	-9	-9	-9	-9	5	3	4
2	54	1987	United States of America	Dominica	1.9291967	15.481253	1.9291967	15.481253	17.410448	0	0	0	0	0	0	-9	-9	-9	-9	5	3	4
2	54	1988	United States of America	Dominica	9	22.135519	9	22.135519	31.135519	0	0	0	0	0	0	-9	-9	-9	-9	3	3	4
2	54	1989	United States of America	Dominica	8.1709995	33.364491	8.1709995	33.364491	41.535492	0	0	0	0	0	0	-9	-9	-9	-9	3	3	4
2	54	1990	United States of America	Dominica	8.3000002	39.088013	8.3000002	39.088013	47.388012	0	0	0	0	0	0	-9	-9	-9	-9	3	3	4
2	54	1991	United States of America	Dominica	6.1999998	34.198891	6.1999998	34.198891	40.398888	0	0	0	0	0	0	-9	-9	-9	-9	3	3	4
2	54	1992	United States of America	Dominica	4.9000001	34.282223	4.9000001	34.282223	39.18222	0	0	0	0	0	0	-9	-9	-9	-9	3	3	4
2	54	1993	United States of America	Dominica	5.9000001	34.900372	5.9000001	34.900372	40.800369	0	0	0	0	0	0	-9	-9	-9	-9	3	3	4
2	54	1994	United States of America	Dominica	7.4000001	34.470764	7.4000001	34.470764	41.870766	0	0	0	0	0	0	-9	-9	-9	-9	3	3	4
2	54	1995	United States of America	Dominica	7.0999999	38.934471	7.0999999	38.934471	46.034473	0	0	0	0	0	0	-9	-9	-9	-9	3	3	4
2	54	1996	United States of America	Dominica	8.5	53.171349	8.5	53.171349	61.671349	0	0	0	0	0	0	-9	-9	-9	-9	3	3	4
2	54	1997	United States of America	Dominica	9.6000004	55.860371	9.6000004	55.860371	65.460373	0	0	0	0	0	0	-9	-9	-9	-9	3	3	4
2	54	1998	United States of America	Dominica	6.5999999	56.007038	6.5999999	56.007038	62.607037	0	0	0	0	0	0	-9	-9	-9	-9	3	3	4
2	54	1999	United States of America	Dominica	22.700001	56.664074	7.0500002	56.664074	79.364075	1	0	0	0	0	0	-9	-9	-9	-9	3	3	4
2	54	2000	United States of America	Dominica	7.5	55.185184	7.5	55.185184	62.685184	0	0	0	0	0	0	-9	-9	-9	-9	3	3	4
2	54	2001	United States of America	Dominica	5.6999998	47.544815	5.6999998	47.544815	53.244816	0	0	0	0	0	0	-9	-9	-9	-9	3	3	4
2	54	2002	United States of America	Dominica	5.0999999	49.5	5.0999999	49.5	54.599998	0	0	0	0	0	0	-9	-9	-9	-9	3	3	4
2	54	2003	United States of America	Dominica	5.8000002	37.84	5.8000002	37.84	43.639999	0	0	0	0	0	0	-9	-9	-9	-9	3	3	4
2	54	2004	United States of America	Dominica	3.5	39.490002	3.5	39.490002	42.990002	0	0	0	0	0	0	-9	-9	-9	-9	3	3	4
2	54	2005	United States of America	Dominica	3.8	67.43	3.8	67.43	71.230003	0	0	0	0	0	0	-9	-9	-9	-9	3	3	4
2	54	2006	United States of America	Dominica	3.4000001	74.800003	3.4000001	74.800003	78.199997	0	0	0	0	0	0	-9	-9	-9	-9	3	3	4
2	54	2007	United States of America	Dominica	1.8	92.07	1.8	92.07	93.870003	0	0	0	0	0	0	-9	-9	-9	-9	3	3	4
2	54	2008	United States of America	Dominica	2.5999999	115.94	2.5999999	115.94	118.54	0	0	0	0	0	0	-9	-9	-9	-9	3	3	4
2	54	2009	United States of America	Dominica	2.9000001	84.370003	2.9000001	84.370003	87.269997	0	0	0	0	0	0	-9	-9	-9	-9	3	3	4
2	54	2010	United States of America	Dominica	1.6	80.190002	1.6	80.190002	81.790001	0	0	0	0	0	0	-9	-9	-9	-9	3	3	4
2	54	2011	United States of America	Dominica	2	80.959999	2	80.959999	82.959999	0	0	0	0	0	0	-9	-9	-9	-9	3	3	4
2	54	2012	United States of America	Dominica	1.9	86.239998	1.9	86.239998	88.139999	0	0	0	0	0	0	-9	-9	-9	-9	3	3	4
2	54	2013	United States of America	Dominica	2.5999999	85.470001	2.5999999	85.470001	88.07	0	0	0	0	0	0	-9	-9	-9	-9	3	3	4
2	54	2014	United States of America	Dominica	1.51433	70.638718	1.51433	70.638718	72.153046	0	0	0	0	0	0	-9	-9	-9	-9	3	3	4
2	55	1974	United States of America	Grenada	.171	1.45	.171	1.45	1.6210001	0	0	0	0	0	0	-9	-9	-9	-9	5	3	4
2	55	1975	United States of America	Grenada	.59500003	2.049	.59500003	2.049	2.6440001	0	0	0	0	0	0	-9	-9	-9	-9	5	3	4
2	55	1976	United States of America	Grenada	.546	2.3889999	.546	2.3889999	2.9349999	0	0	0	0	0	0	-9	-9	-9	-9	5	3	4
2	55	1977	United States of America	Grenada	.1	0	.47299999	0	4.2804999	0	0	1	0	0	1	-9	-9	-9	-9	3	4	4
2	55	1978	United States of America	Grenada	.40000001	5.2259998	.40000001	5.2259998	5.6259999	0	0	0	0	0	0	-9	-9	-9	-9	3	3	4
2	55	1979	United States of America	Grenada	.33199999	6.5419998	.33199999	6.5419998	6.8740001	0	0	0	0	0	0	-9	-9	-9	-9	5	3	4
2	55	1980	United States of America	Grenada	.51700002	10.029	.51700002	10.029	10.546	0	0	0	0	0	0	-9	-9	-9	-9	5	3	4
2	55	1981	United States of America	Grenada	.285	10.842	.285	10.842	11.127	0	0	0	0	0	0	-9	-9	-9	-9	5	3	4
2	55	1982	United States of America	Grenada	.43200001	11.945	.43200001	11.945	12.377	0	0	0	0	0	0	-9	-9	-9	-9	5	3	4
2	55	1983	United States of America	Grenada	.52700001	10.207	.52700001	10.207	10.734	0	0	0	0	0	0	-9	-9	-9	-9	5	3	4
2	55	1984	United States of America	Grenada	.98400003	14.054	.98400003	14.054	15.038	0	0	0	0	0	0	-9	-9	-9	-9	5	3	4
2	55	1985	United States of America	Grenada	.71899998	17.164	.71899998	17.164	17.882999	0	0	0	0	0	0	-9	-9	-9	-9	5	3	4
2	55	1986	United States of America	Grenada	1.045	21.374001	1.045	21.374001	22.419001	0	0	0	0	0	0	-9	-9	-9	-9	5	3	4
2	55	1987	United States of America	Grenada	1.497	23.823999	1.497	23.823999	25.320999	0	0	0	0	0	0	-9	-9	-9	-9	5	3	4
2	55	1988	United States of America	Grenada	7.6999998	23.465075	7.6999998	23.465075	31.165073	0	0	0	0	0	0	-9	-9	-9	-9	3	3	4
2	55	1989	United States of America	Grenada	8.0799999	30.23963	8.0799999	30.23963	38.31963	0	0	0	0	0	0	-9	-9	-9	-9	3	3	4
2	55	1990	United States of America	Grenada	7.9000001	33.321186	7.9000001	33.321186	41.221184	0	0	0	0	0	0	-9	-9	-9	-9	3	3	4
2	55	1991	United States of America	Grenada	8.5	37.796001	8.5	37.796001	46.296001	0	0	0	0	0	0	-9	-9	-9	-9	3	3	4
2	55	1992	United States of America	Grenada	8	26.290001	8	26.290001	34.290001	0	0	0	0	0	0	-9	-9	-9	-9	3	3	4
2	55	1993	United States of America	Grenada	8.6999998	44.099888	8.6999998	44.099888	52.799889	0	0	0	0	0	0	-9	-9	-9	-9	3	3	4
2	55	1994	United States of America	Grenada	8.1000004	41.89003	8.1000004	41.89003	49.990028	0	0	0	0	0	0	-9	-9	-9	-9	3	3	4
2	55	1995	United States of America	Grenada	6	53.942291	6	53.942291	59.942291	0	0	0	0	0	0	-9	-9	-9	-9	3	3	4
2	55	1996	United States of America	Grenada	4	65.451088	4	65.451088	69.451088	0	0	0	0	0	0	-9	-9	-9	-9	3	3	4
2	55	1997	United States of America	Grenada	7.0999999	70.869675	7.0999999	70.869675	77.969673	0	0	0	0	0	0	-9	-9	-9	-9	3	3	4
2	55	1998	United States of America	Grenada	12.7	81.244484	12.7	81.244484	93.944481	0	0	0	0	0	0	-9	-9	-9	-9	3	3	4
2	55	1999	United States of America	Grenada	20.200001	85.926224	20.200001	85.926224	106.12622	0	0	0	0	0	0	-9	-9	-9	-9	3	3	4
2	55	2000	United States of America	Grenada	27	110.04596	27	110.04596	137.04596	0	0	0	0	0	0	-9	-9	-9	-9	3	3	4
2	55	2001	United States of America	Grenada	25	65.889999	25	65.889999	90.889999	0	0	0	0	0	0	-9	-9	-9	-9	3	3	4
2	55	2002	United States of America	Grenada	7.3000002	62.259998	7.3000002	62.259998	69.559998	0	0	0	0	0	0	-9	-9	-9	-9	3	3	4
2	55	2003	United States of America	Grenada	8.1000004	75.129997	8.1000004	75.129997	83.230003	0	0	0	0	0	0	-9	-9	-9	-9	3	3	4
2	55	2004	United States of America	Grenada	5.4000001	76.779999	5.4000001	76.779999	82.18	0	0	0	0	0	0	-9	-9	-9	-9	3	3	4
2	55	2005	United States of America	Grenada	6	90.639999	6	90.639999	96.639999	0	0	0	0	0	0	-9	-9	-9	-9	3	3	4
2	55	2006	United States of America	Grenada	4.8000002	83.160004	4.8000002	83.160004	87.959999	0	0	0	0	0	0	-9	-9	-9	-9	3	3	4
2	55	2007	United States of America	Grenada	8.8999996	91.519997	8.8999996	91.519997	100.42	0	0	0	0	0	0	-9	-9	-9	-9	3	3	4
2	55	2008	United States of America	Grenada	7.8000002	92.949997	7.8000002	92.949997	100.75	0	0	0	0	0	0	-9	-9	-9	-9	3	3	4
2	55	2009	United States of America	Grenada	6.0999999	65.230003	6.0999999	65.230003	71.330002	0	0	0	0	0	0	-9	-9	-9	-9	3	3	4
2	55	2010	United States of America	Grenada	8.3000002	78.209999	8.3000002	78.209999	86.510002	0	0	0	0	0	0	-9	-9	-9	-9	3	3	4
2	55	2011	United States of America	Grenada	7.1999998	89.870003	7.1999998	89.870003	97.07	0	0	0	0	0	0	-9	-9	-9	-9	3	3	4
2	55	2012	United States of America	Grenada	9	78.650002	9	78.650002	87.650002	0	0	0	0	0	0	-9	-9	-9	-9	3	3	4
2	55	2013	United States of America	Grenada	10.2	104.94	10.2	104.94	115.14	0	0	0	0	0	0	-9	-9	-9	-9	3	3	4
2	55	2014	United States of America	Grenada	9.7061834	91.4291	9.7061834	91.4291	101.13528	0	0	0	0	0	0	-9	-9	-9	-9	3	3	4
2	56	1979	United States of America	St. Lucia	0	0	0	0	0	0	0	0	0	0	0	-9	-9	-9	-9	3	4	4
2	56	1980	United States of America	St. Lucia	0	0	0	0	0	0	0	0	0	0	0	-9	-9	-9	-9	3	4	4
2	56	1981	United States of America	St. Lucia	0	0	0	0	0	0	0	0	0	0	0	-9	-9	-9	-9	3	3	4
2	56	1982	United States of America	St. Lucia	0	0	0	0	0	0	0	0	0	0	0	-9	-9	-9	-9	3	3	4
2	56	1983	United States of America	St. Lucia	0	0	0	0	0	0	0	0	0	0	0	-9	-9	-9	-9	3	3	4
2	56	1984	United States of America	St. Lucia	0	0	0	0	0	0	0	0	0	0	0	-9	-9	-9	-9	3	3	4
2	56	1985	United States of America	St. Lucia	0	0	0	0	0	0	0	0	0	0	0	-9	-9	-9	-9	3	3	4
2	56	1986	United States of America	St. Lucia	0	0	0	0	0	0	0	0	0	0	0	-9	-9	-9	-9	3	3	4
2	56	1987	United States of America	St. Lucia	0	0	0	0	0	0	0	0	0	0	0	-9	-9	-9	-9	3	3	4
2	56	1988	United States of America	St. Lucia	27	77.550003	27	77.550003	104.55	0	0	0	0	0	0	-9	-9	-9	-9	3	3	4
2	56	1989	United States of America	St. Lucia	24.981001	83.768303	24.981001	83.768303	108.7493	0	0	0	0	0	0	-9	-9	-9	-9	3	3	4
2	56	1990	United States of America	St. Lucia	26.700001	90.639999	26.700001	90.639999	117.34	0	0	0	0	0	0	-9	-9	-9	-9	3	3	4
2	56	1991	United States of America	St. Lucia	23.1	97.239998	23.1	97.239998	120.34	0	0	0	0	0	0	-9	-9	-9	-9	3	3	4
2	56	1992	United States of America	St. Lucia	29.9	116.66766	29.9	116.66766	146.56767	0	0	0	0	0	0	-9	-9	-9	-9	3	3	4
2	56	1993	United States of America	St. Lucia	33.099998	121.85423	33.099998	121.85423	154.95422	0	0	0	0	0	0	-9	-9	-9	-9	3	3	4
2	56	1994	United States of America	St. Lucia	27.799999	119.11019	27.799999	119.11019	146.91019	0	0	0	0	0	0	-9	-9	-9	-9	3	3	4
2	56	1995	United States of America	St. Lucia	36.299999	116.65763	36.299999	116.65763	152.95763	0	0	0	0	0	0	-9	-9	-9	-9	3	3	4
2	56	1996	United States of America	St. Lucia	23.200001	115.63366	23.200001	115.63366	138.83366	0	0	0	0	0	0	-9	-9	-9	-9	3	3	4
2	56	1997	United States of America	St. Lucia	35.299999	130.62578	35.299999	130.62578	165.92578	0	0	0	0	0	0	-9	-9	-9	-9	3	3	4
2	56	1998	United States of America	St. Lucia	23	135.47815	23	135.47815	158.47815	0	0	0	0	0	0	-9	-9	-9	-9	3	3	4
2	56	1999	United States of America	St. Lucia	28.4	151.81148	28.4	151.81148	180.21149	0	0	0	0	0	0	-9	-9	-9	-9	3	3	4
2	56	2000	United States of America	St. Lucia	23.6	143.17438	23.6	143.17438	166.77437	0	0	0	0	0	0	-9	-9	-9	-9	3	3	4
2	56	2001	United States of America	St. Lucia	30.6	97.349998	30.6	97.349998	127.95	0	0	0	0	0	0	-9	-9	-9	-9	3	3	4
2	56	2002	United States of America	St. Lucia	20.200001	107.69	20.200001	107.69	127.89	0	0	0	0	0	0	-9	-9	-9	-9	3	3	4
2	56	2003	United States of America	St. Lucia	13.7	133.21001	13.7	133.21001	146.91	0	0	0	0	0	0	-9	-9	-9	-9	3	3	4
2	56	2004	United States of America	St. Lucia	14.9	113.74	14.9	113.74	128.64	0	0	0	0	0	0	-9	-9	-9	-9	3	3	4
2	56	2005	United States of America	St. Lucia	33.599998	148.06	33.599998	148.06	181.66	0	0	0	0	0	0	-9	-9	-9	-9	3	3	4
2	56	2006	United States of America	St. Lucia	32.200001	166.75999	32.200001	166.75999	198.96001	0	0	0	0	0	0	-9	-9	-9	-9	3	3	4
2	56	2007	United States of America	St. Lucia	35.799999	182.05	35.799999	182.05	217.85001	0	0	0	0	0	0	-9	-9	-9	-9	3	3	4
2	56	2008	United States of America	St. Lucia	27.4	265.10001	27.4	265.10001	292.5	0	0	0	0	0	0	-9	-9	-9	-9	3	3	4
2	56	2009	United States of America	St. Lucia	19.1	149.60001	19.1	149.60001	168.7	0	0	0	0	0	0	-9	-9	-9	-9	3	3	4
2	56	2010	United States of America	St. Lucia	18.799999	441.87	18.799999	441.87	460.67001	0	0	0	0	0	0	-9	-9	-9	-9	3	3	4
2	56	2011	United States of America	St. Lucia	19.200001	346.06	19.200001	346.06	365.26001	0	0	0	0	0	0	-9	-9	-9	-9	3	3	4
2	56	2012	United States of America	St. Lucia	16.299999	457.70999	16.299999	457.70999	474.01001	0	0	0	0	0	0	-9	-9	-9	-9	3	3	4
2	56	2013	United States of America	St. Lucia	17.4	729.19	17.4	729.19	746.59003	0	0	0	0	0	0	-9	-9	-9	-9	3	3	4
2	56	2014	United States of America	St. Lucia	18.300795	767.60046	18.300795	767.60046	785.90125	0	0	0	0	0	0	-9	-9	-9	-9	3	3	4
2	57	1979	United States of America	St. Vincent and the Grenadines	.38999999	9.4680004	.38999999	9.4680004	9.8579998	0	0	0	0	0	0	-9	-9	-9	-9	5	3	4
2	57	1980	United States of America	St. Vincent and the Grenadines	.65333331	15.107037	.65333331	15.107037	15.76037	0	0	0	0	0	0	-9	-9	-9	-9	5	3	4
2	57	1981	United States of America	St. Vincent and the Grenadines	1.7070371	19.192963	1.7070371	19.192963	20.9	0	0	0	0	0	0	-9	-9	-9	-9	5	3	4
2	57	1982	United States of America	St. Vincent and the Grenadines	2.8833334	22.272223	2.8833334	22.272223	25.155556	0	0	0	0	0	0	-9	-9	-9	-9	5	3	4
2	57	1983	United States of America	St. Vincent and the Grenadines	5.7951851	25.683704	1.4416667	25.683704	31.478889	1	0	0	0	0	0	-9	-9	-9	-9	5	3	4
2	57	1984	United States of America	St. Vincent and the Grenadines	0	0	0	0	0	0	0	0	0	0	0	-9	-9	-9	-9	3	3	4
2	57	1985	United States of America	St. Vincent and the Grenadines	0	0	0	0	0	0	0	0	0	0	0	-9	-9	-9	-9	3	3	4
2	57	1986	United States of America	St. Vincent and the Grenadines	6.168889	30.280741	6.168889	30.280741	36.449631	0	0	0	0	0	0	-9	-9	-9	-9	5	3	4
2	57	1987	United States of America	St. Vincent and the Grenadines	7.9325924	35.15889	7.9325924	35.15889	43.09148	0	0	0	0	0	0	-9	-9	-9	-9	5	3	4
2	57	1988	United States of America	St. Vincent and the Grenadines	16.299999	49.715126	16.299999	49.715126	66.015129	0	0	0	0	0	0	-9	-9	-9	-9	3	3	4
2	57	1989	United States of America	St. Vincent and the Grenadines	11.253	53.885929	11.253	53.885929	65.138931	0	0	0	0	0	0	-9	-9	-9	-9	3	3	4
2	57	1990	United States of America	St. Vincent and the Grenadines	8.8999996	49.576298	8.8999996	49.576298	58.476295	0	0	0	0	0	0	-9	-9	-9	-9	3	3	4
2	57	1991	United States of America	St. Vincent and the Grenadines	7.8000002	48.983334	7.8000002	48.983334	56.783333	0	0	0	0	0	0	-9	-9	-9	-9	3	3	4
2	57	1992	United States of America	St. Vincent and the Grenadines	4.8000002	48.261112	4.8000002	48.261112	53.061111	0	0	0	0	0	0	-9	-9	-9	-9	3	3	4
2	57	1993	United States of America	St. Vincent and the Grenadines	4.9000001	49.778477	4.9000001	49.778477	54.678478	0	0	0	0	0	0	-9	-9	-9	-9	3	3	4
2	57	1994	United States of America	St. Vincent and the Grenadines	5.5	46.547073	5.5	46.547073	52.047073	0	0	0	0	0	0	-9	-9	-9	-9	3	3	4
2	57	1995	United States of America	St. Vincent and the Grenadines	8.3000002	50.682888	8.3000002	50.682888	58.982887	0	0	0	0	0	0	-9	-9	-9	-9	3	3	4
2	57	1996	United States of America	St. Vincent and the Grenadines	6.9000001	56.700989	6.9000001	56.700989	63.60099	0	0	0	0	0	0	-9	-9	-9	-9	3	3	4
2	57	1997	United States of America	St. Vincent and the Grenadines	4.5	70.963783	4.5	70.963783	75.463783	0	0	0	0	0	0	-9	-9	-9	-9	3	3	4
2	57	1998	United States of America	St. Vincent and the Grenadines	4.8000002	76.890839	4.8000002	76.890839	81.690834	0	0	0	0	0	0	-9	-9	-9	-9	3	3	4
2	57	1999	United States of America	St. Vincent and the Grenadines	7.6999998	77.088066	7.6999998	77.088066	84.788063	0	0	0	0	0	0	-9	-9	-9	-9	3	3	4
2	57	2000	United States of America	St. Vincent and the Grenadines	9.3000002	61.803017	9.3000002	61.803017	71.10302	0	0	0	0	0	0	-9	-9	-9	-9	3	3	4
2	57	2001	United States of America	St. Vincent and the Grenadines	22.700001	65.8787	22.700001	65.8787	88.578705	0	0	0	0	0	0	-9	-9	-9	-9	3	3	4
2	57	2002	United States of America	St. Vincent and the Grenadines	16.700001	73.181313	16.700001	73.181313	89.88131	0	0	0	0	0	0	-9	-9	-9	-9	3	3	4
2	57	2003	United States of America	St. Vincent and the Grenadines	4.0999999	82.937698	4.0999999	82.937698	87.037697	0	0	0	0	0	0	-9	-9	-9	-9	3	3	4
2	57	2004	United States of America	St. Vincent and the Grenadines	4.0999999	84.356506	4.0999999	84.356506	88.456505	0	0	0	0	0	0	-9	-9	-9	-9	3	3	4
2	57	2005	United States of America	St. Vincent and the Grenadines	15.7	79.984604	3.05	79.984604	95.684608	1	0	0	0	0	0	-9	-9	-9	-9	3	3	4
2	57	2006	United States of America	St. Vincent and the Grenadines	2	64.019997	2	64.019997	66.019997	0	0	0	0	0	0	-9	-9	-9	-9	3	3	4
2	57	2007	United States of America	St. Vincent and the Grenadines	1.2	75.900002	1.2	75.900002	77.099998	0	0	0	0	0	0	-9	-9	-9	-9	3	3	4
2	57	2008	United States of America	St. Vincent and the Grenadines	.80000001	91.080002	.80000001	91.080002	91.879997	0	0	0	0	0	0	-9	-9	-9	-9	3	3	4
2	57	2009	United States of America	St. Vincent and the Grenadines	1.2	85.139999	1.2	85.139999	86.339996	0	0	0	0	0	0	-9	-9	-9	-9	3	3	4
2	57	2010	United States of America	St. Vincent and the Grenadines	2	94.379997	2	94.379997	96.379997	0	0	0	0	0	0	-9	-9	-9	-9	3	3	4
2	57	2011	United States of America	St. Vincent and the Grenadines	2.2	88.660004	2.2	88.660004	90.860001	0	0	0	0	0	0	-9	-9	-9	-9	3	3	4
2	57	2012	United States of America	St. Vincent and the Grenadines	2.5	108.35	2.5	108.35	110.85	0	0	0	0	0	0	-9	-9	-9	-9	3	3	4
2	57	2013	United States of America	St. Vincent and the Grenadines	2.8	102.41	2.8	102.41	105.21	0	0	0	0	0	0	-9	-9	-9	-9	3	3	4
2	57	2014	United States of America	St. Vincent and the Grenadines	1.3785501	114.13149	1.3785501	114.13149	115.51004	0	0	0	0	0	0	-9	-9	-9	-9	3	3	4
2	58	1981	United States of America	Antigua & Barbuda	0	0	0	0	0	0	0	0	0	0	0	-9	-9	-9	-9	3	4	4
2	58	1982	United States of America	Antigua & Barbuda	0	0	0	0	0	0	0	0	0	0	0	-9	-9	-9	-9	3	4	4
2	58	1983	United States of America	Antigua & Barbuda	0	0	0	0	0	0	0	0	0	0	0	-9	-9	-9	-9	3	4	4
2	58	1984	United States of America	Antigua & Barbuda	0	0	0	0	0	0	0	0	0	0	0	-9	-9	-9	-9	3	4	4
2	58	1985	United States of America	Antigua & Barbuda	0	0	0	0	0	0	0	0	0	0	0	-9	-9	-9	-9	3	4	4
2	58	1986	United States of America	Antigua & Barbuda	0	0	0	0	0	0	0	0	0	0	0	-9	-9	-9	-9	3	4	4
2	58	1987	United States of America	Antigua & Barbuda	0	0	0	0	0	0	0	0	0	0	0	-9	-9	-9	-9	3	4	4
2	58	1988	United States of America	Antigua & Barbuda	7.5	67.699997	7.5	67.699997	75.199997	0	0	0	0	0	0	-9	-9	-9	-9	3	4	4
2	58	1989	United States of America	Antigua & Barbuda	13.156	73.295998	5.8000002	73.295998	86.452003	1	0	0	0	0	0	-9	-9	-9	-9	3	4	4
2	58	1990	United States of America	Antigua & Barbuda	4.0999999	69.099998	4.0999999	69.099998	73.199997	0	0	0	0	0	0	-9	-9	-9	-9	3	4	4
2	58	1991	United States of America	Antigua & Barbuda	4.5	74.699997	4.5	74.699997	79.199997	0	0	0	0	0	0	-9	-9	-9	-9	3	4	4
2	58	1992	United States of America	Antigua & Barbuda	6.0999999	68.199997	6.0999999	68.199997	74.300003	0	0	0	0	0	0	-9	-9	-9	-9	3	4	4
2	58	1993	United States of America	Antigua & Barbuda	16.299999	72.900002	5.6500001	72.900002	89.199997	1	0	0	0	0	0	-9	-9	-9	-9	3	4	4
2	58	1994	United States of America	Antigua & Barbuda	5.1999998	58.700001	5.1999998	58.700001	63.900002	0	0	0	0	0	0	-9	-9	-9	-9	3	4	4
2	58	1995	United States of America	Antigua & Barbuda	3.2	97.099998	3.2	97.099998	100.3	0	0	0	0	0	0	-9	-9	-9	-9	3	4	4
2	58	1996	United States of America	Antigua & Barbuda	8.8000002	81.699997	8.8000002	81.699997	90.5	0	0	0	0	0	0	-9	-9	-9	-9	3	4	4
2	58	1997	United States of America	Antigua & Barbuda	5.1999998	85.099998	5.1999998	85.099998	90.300003	0	0	0	0	0	0	-9	-9	-9	-9	3	4	4
2	58	1998	United States of America	Antigua & Barbuda	2	95.699997	2	95.699997	97.699997	0	0	0	0	0	0	-9	-9	-9	-9	3	4	4
2	58	1999	United States of America	Antigua & Barbuda	1.9	95	1.9	95	96.900002	0	0	0	0	0	0	-9	-9	-9	-9	3	4	4
2	58	2000	United States of America	Antigua & Barbuda	2.2	136.5	2.2	136.5	138.7	0	0	0	0	0	0	-9	-9	-9	-9	3	4	4
2	58	2001	United States of America	Antigua & Barbuda	3.7	96.099998	3.7	96.099998	99.800003	0	0	0	0	0	0	-9	-9	-9	-9	3	4	4
2	58	2002	United States of America	Antigua & Barbuda	3.8	81.599998	3.8	81.599998	85.400002	0	0	0	0	0	0	-9	-9	-9	-9	3	4	4
2	58	2003	United States of America	Antigua & Barbuda	13.6	127.3	4.25	127.3	140.89999	1	0	0	0	0	0	-9	-9	-9	-9	3	4	4
2	58	2004	United States of America	Antigua & Barbuda	4.6999998	125.1	4.6999998	125.1	129.8	0	0	0	0	0	0	-9	-9	-9	-9	3	4	4
2	58	2005	United States of America	Antigua & Barbuda	4.5999999	189.89999	4.5999999	189.89999	194.5	0	0	0	0	0	0	-9	-9	-9	-9	3	4	4
2	58	2006	United States of America	Antigua & Barbuda	5.9000001	194.2	5.9000001	194.2	200.10001	0	0	0	0	0	0	-9	-9	-9	-9	3	4	4
2	58	2007	United States of America	Antigua & Barbuda	9	240.39999	9	240.39999	249.39999	0	0	0	0	0	0	-9	-9	-9	-9	3	4	4
2	58	2008	United States of America	Antigua & Barbuda	5	182.7	5	182.7	187.7	0	0	0	0	0	0	-9	-9	-9	-9	3	4	4
2	58	2009	United States of America	Antigua & Barbuda	9.5	157	9.5	157	166.5	0	0	0	0	0	0	-9	-9	-9	-9	3	4	4
2	58	2010	United States of America	Antigua & Barbuda	5.5999999	158.3	5.5999999	158.3	163.89999	0	0	0	0	0	0	-9	-9	-9	-9	3	4	4
2	58	2011	United States of America	Antigua & Barbuda	6.5	154.89999	6.5	154.89999	161.39999	0	0	0	0	0	0	-9	-9	-9	-9	3	4	4
2	58	2012	United States of America	Antigua & Barbuda	9.6999998	232.39999	9.6999998	232.39999	242.10001	0	0	0	0	0	0	-9	-9	-9	-9	3	4	4
2	58	2013	United States of America	Antigua & Barbuda	9.8999996	145.2	9.8999996	145.2	155.10001	0	0	0	0	0	0	-9	-9	-9	-9	3	4	4
2	58	2014	United States of America	Antigua & Barbuda	7.8384562	212.98529	7.8384562	212.98529	220.82375	0	0	0	0	0	0	-9	-9	-9	-9	3	4	4
2	60	1983	United States of America	St. Kitts and Nevis	0	0	0	0	0	0	0	0	0	0	0	-9	-9	-9	-9	3	3	4
2	60	1984	United States of America	St. Kitts and Nevis	0	0	0	0	0	0	0	0	0	0	0	-9	-9	-9	-9	3	3	4
2	60	1985	United States of America	St. Kitts and Nevis	0	0	0	0	0	0	0	0	0	0	0	-9	-9	-9	-9	3	3	4
2	60	1986	United States of America	St. Kitts and Nevis	0	0	0	0	0	0	0	0	0	0	0	-9	-9	-9	-9	3	3	4
2	60	1987	United States of America	St. Kitts and Nevis	0	262.01999	0	262.01999	262.01999	0	0	0	0	0	0	-9	-9	-9	-9	3	3	4
2	60	1988	United States of America	St. Kitts and Nevis	21.9	47.849998	21.9	47.849998	69.75	0	0	0	0	0	0	-9	-9	-9	-9	3	3	4
2	60	1989	United States of America	St. Kitts and Nevis	22.665001	66.550003	22.665001	66.550003	89.214996	0	0	0	0	0	0	-9	-9	-9	-9	3	3	4
2	60	1990	United States of America	St. Kitts and Nevis	16	57.200001	16	57.200001	73.199997	0	0	0	0	0	0	-9	-9	-9	-9	3	3	4
2	60	1991	United States of America	St. Kitts and Nevis	17.700001	51.040001	17.700001	51.040001	68.739998	0	0	0	0	0	0	-9	-9	-9	-9	3	3	4
2	60	1992	United States of America	St. Kitts and Nevis	23.799999	46.310001	23.799999	46.310001	70.110001	0	0	0	0	0	0	-9	-9	-9	-9	3	3	4
2	60	1993	United States of America	St. Kitts and Nevis	24.9	61.490002	24.9	61.490002	86.389999	0	0	0	0	0	0	-9	-9	-9	-9	3	3	4
2	60	1994	United States of America	St. Kitts and Nevis	22.4	63.360001	22.4	63.360001	85.760002	0	0	0	0	0	0	-9	-9	-9	-9	3	3	4
2	60	1995	United States of America	St. Kitts and Nevis	23.6	64.129997	23.6	64.129997	87.730003	0	0	0	0	0	0	-9	-9	-9	-9	3	3	4
2	60	1996	United States of America	St. Kitts and Nevis	24.6	57.200001	24.6	57.200001	81.800003	0	0	0	0	0	0	-9	-9	-9	-9	3	3	4
2	60	1997	United States of America	St. Kitts and Nevis	31.700001	61.490002	31.700001	61.490002	93.190002	0	0	0	0	0	0	-9	-9	-9	-9	3	3	4
2	60	1998	United States of America	St. Kitts and Nevis	35.200001	67.650002	35.200001	67.650002	102.85	0	0	0	0	0	0	-9	-9	-9	-9	3	3	4
2	60	1999	United States of America	St. Kitts and Nevis	38.700001	89.865746	38.700001	89.865746	128.56575	0	0	0	0	0	0	-9	-9	-9	-9	3	3	4
2	60	2000	United States of America	St. Kitts and Nevis	39.099998	111.50736	39.099998	111.50736	150.60736	0	0	0	0	0	0	-9	-9	-9	-9	3	3	4
2	60	2001	United States of America	St. Kitts and Nevis	44.099998	72.709999	44.099998	72.709999	116.81	0	0	0	0	0	0	-9	-9	-9	-9	3	3	4
2	60	2002	United States of America	St. Kitts and Nevis	50.900002	76.449997	50.900002	76.449997	127.35	0	0	0	0	0	0	-9	-9	-9	-9	3	3	4
2	60	2003	United States of America	St. Kitts and Nevis	47.599998	88.660004	47.599998	88.660004	136.25999	0	0	0	0	0	0	-9	-9	-9	-9	3	3	4
2	60	2004	United States of America	St. Kitts and Nevis	44.200001	89.650002	44.200001	89.650002	133.85001	0	0	0	0	0	0	-9	-9	-9	-9	3	3	4
2	60	2005	United States of America	St. Kitts and Nevis	55.799999	138.82001	55.799999	138.82001	194.62	0	0	0	0	0	0	-9	-9	-9	-9	3	3	4
2	60	2006	United States of America	St. Kitts and Nevis	57.099998	187.33	57.099998	187.33	244.42999	0	0	0	0	0	0	-9	-9	-9	-9	3	3	4
2	60	2007	United States of America	St. Kitts and Nevis	61	223.41	61	223.41	284.41	0	0	0	0	0	0	-9	-9	-9	-9	3	3	4
2	60	2008	United States of America	St. Kitts and Nevis	61.400002	225.39	61.400002	225.39	286.79001	0	0	0	0	0	0	-9	-9	-9	-9	3	3	4
2	60	2009	United States of America	St. Kitts and Nevis	56.599998	177.10001	56.599998	177.10001	233.7	0	0	0	0	0	0	-9	-9	-9	-9	3	3	4
2	60	2010	United States of America	St. Kitts and Nevis	55.400002	183.7	55.400002	183.7	239.10001	0	0	0	0	0	0	-9	-9	-9	-9	3	3	4
2	60	2011	United States of America	St. Kitts and Nevis	61.5	161.7	61.5	161.7	223.2	0	0	0	0	0	0	-9	-9	-9	-9	3	3	4
2	60	2012	United States of America	St. Kitts and Nevis	62.299999	146.96001	62.299999	146.96001	209.25999	0	0	0	0	0	0	-9	-9	-9	-9	3	3	4
2	60	2013	United States of America	St. Kitts and Nevis	60.299999	191.50999	60.299999	191.50999	251.81	0	0	0	0	0	0	-9	-9	-9	-9	3	3	4
2	60	2014	United States of America	St. Kitts and Nevis	61.287601	270.58789	61.287601	270.58789	331.87549	0	0	0	0	0	0	-9	-9	-9	-9	3	3	4
2	70	1870	United States of America	Mexico	3	6	3	6	9	0	0	0	0	0	0	-9	-9	-9	-9	1	1	4
2	70	1871	United States of America	Mexico	3	8	3	8	11	0	0	0	0	0	0	-9	-9	-9	-9	1	1	4
2	70	1872	United States of America	Mexico	-9	-9	-9	-9	-9	0	0	0	0	0	0	-9	-9	-9	-9	-9	-9	4
2	70	1873	United States of America	Mexico	4	6	4	6	10	0	0	0	0	0	0	-9	-9	-9	-9	1	1	4
2	70	1874	United States of America	Mexico	4	6	4	6	10	0	0	0	0	0	0	-9	-9	-9	-9	1	1	4
2	70	1875	United States of America	Mexico	5	6	5	6	11	0	0	0	0	0	0	-9	-9	-9	-9	1	1	4
2	70	1876	United States of America	Mexico	5	6	5	6	11	0	0	0	0	0	0	-9	-9	-9	-9	1	1	4
2	70	1877	United States of America	Mexico	5	6	5	6	11	0	0	0	0	0	0	-9	-9	-9	-9	1	1	4
2	70	1878	United States of America	Mexico	5	7	5	7	12	0	0	0	0	0	0	-9	-9	-9	-9	1	1	4
2	70	1879	United States of America	Mexico	5	7	5	7	12	0	0	0	0	0	0	-9	-9	-9	-9	1	1	4
2	70	1880	United States of America	Mexico	7	8	7	8	15	0	0	0	0	0	0	-9	-9	-9	-9	1	1	4
2	70	1881	United States of America	Mexico	8	11	8	11	19	0	0	0	0	0	0	-9	-9	-9	-9	1	1	4
2	70	1882	United States of America	Mexico	13.43	15	13.43	15	28.43	0	0	0	0	0	0	-9	-9	-9	-9	1	1	4
2	70	1883	United States of America	Mexico	15.96	17	15.96	17	32.959999	0	0	0	0	0	0	-9	-9	-9	-9	1	1	4
2	70	1884	United States of America	Mexico	9	13	9	13	22	0	0	0	0	0	0	-9	-9	-9	-9	1	1	4
2	70	1885	United States of America	Mexico	9	8	9	8	17	0	0	0	0	0	0	-9	-9	-9	-9	1	1	4
2	70	1886	United States of America	Mexico	14.71	7.2600002	14.71	7.2600002	21.970001	0	0	0	0	0	0	-9	-9	-9	-9	1	1	4
2	70	1887	United States of America	Mexico	17.32	9.2399998	17.32	9.2399998	26.559999	0	0	0	0	0	0	-9	-9	-9	-9	1	1	4
2	70	1888	United States of America	Mexico	21.25	17.120001	21.25	17.120001	38.370003	0	0	0	0	0	0	-9	-9	-9	-9	1	1	4
2	70	1889	United States of America	Mexico	22.690001	22	22.690001	22	44.690002	0	0	0	0	0	0	-9	-9	-9	-9	1	1	4
2	70	1890	United States of America	Mexico	27.290001	27.290001	27.290001	27.290001	54.580002	0	0	0	0	0	0	-9	-9	-9	-9	1	1	4
2	70	1891	United States of America	Mexico	27.290001	14.96	27.290001	14.96	42.25	0	0	0	0	0	0	-9	-9	-9	-9	1	1	4
2	70	1892	United States of America	Mexico	33.549999	18.889999	33.549999	18.889999	52.439999	0	0	0	0	0	0	-9	-9	-9	-9	1	1	4
2	70	1893	United States of America	Mexico	33.549999	9.3299999	33.549999	9.3299999	42.879997	0	0	0	0	0	0	-9	-9	-9	-9	1	1	4
2	70	1894	United States of America	Mexico	-9	-9	-9	-9	-9	0	0	0	0	0	0	-9	-9	-9	-9	-9	-9	4
2	70	1895	United States of America	Mexico	17.450001	18.68	17.450001	18.68	36.130001	0	0	0	0	0	0	-9	-9	-9	-9	1	1	4
2	70	1896	United States of America	Mexico	17.450001	19.450001	17.450001	19.450001	36.900002	0	0	0	0	0	0	-9	-9	-9	-9	1	1	4
2	70	1897	United States of America	Mexico	18.51	4.1599998	18.51	15.475	22.67	0	0	0	1	0	0	-9	-9	-9	-9	1	1	4
2	70	1898	United States of America	Mexico	19	11.5	19	11.5	30.5	0	0	0	0	0	0	-9	-9	-9	-9	1	1	4
2	70	1899	United States of America	Mexico	22.99	14.01	22.99	14.01	37	0	0	0	0	0	0	-9	-9	-9	-9	1	1	4
2	70	1900	United States of America	Mexico	28.85	17.08	28.85	17.08	45.93	0	0	0	0	0	0	-9	-9	-9	-9	1	1	4
2	70	1901	United States of America	Mexico	40.380001	17.85	40.380001	17.85	58.230003	0	0	0	0	0	0	-9	-9	-9	-9	1	1	4
2	70	1902	United States of America	Mexico	41.310001	19.379999	41.310001	19.379999	60.690002	0	0	0	0	0	0	-9	-9	-9	-9	1	1	4
2	70	1903	United States of America	Mexico	43.619999	21.940001	43.619999	21.940001	65.559998	0	0	0	0	0	0	-9	-9	-9	-9	1	1	4
2	70	1904	United States of America	Mexico	46.470001	45.650002	46.470001	45.650002	92.120003	0	0	0	0	0	0	-9	-9	-9	-9	1	1	4
2	70	1905	United States of America	Mexico	50.959999	72.120003	50.959999	72.120003	123.08	0	0	0	0	0	0	-9	-9	-9	-9	1	1	4
2	70	1906	United States of America	Mexico	57.23	73.559998	57.23	73.559998	130.78999	0	0	0	0	0	0	-9	-9	-9	-9	1	1	4
2	70	1907	United States of America	Mexico	46.939999	58.32	46.939999	58.32	105.25999	0	0	0	0	0	0	-9	-9	-9	-9	1	1	4
2	70	1908	United States of America	Mexico	47.709999	45.860001	47.709999	45.860001	93.57	0	0	0	0	0	0	-9	-9	-9	-9	1	1	4
2	70	1909	United States of America	Mexico	58.790001	55.41	58.790001	55.41	114.2	0	0	0	0	0	0	-9	-9	-9	-9	1	1	4
2	70	1910	United States of America	Mexico	57.450001	55.73	57.450001	55.73	113.18	0	0	0	0	0	0	-9	-9	-9	-9	1	1	4
2	70	1911	United States of America	Mexico	57	56.810001	57	56.810001	113.81	0	0	0	0	0	0	-9	-9	-9	-9	1	1	4
2	70	1912	United States of America	Mexico	76.760002	49.080002	76.760002	49.080002	125.84	0	0	0	0	0	0	-9	-9	-9	-9	1	1	4
2	70	1913	United States of America	Mexico	81.730003	45.049999	81.730003	45.049999	126.78	0	0	0	0	0	0	-9	-9	-9	-9	1	1	4
2	70	1914	United States of America	Mexico	-9	-9	-9	-9	-9	0	0	0	0	0	0	-9	-9	-9	-9	-9	-9	4
2	70	1915	United States of America	Mexico	-9	-9	-9	-9	-9	0	0	0	0	0	0	-9	-9	-9	-9	-9	-9	4
2	70	1916	United States of America	Mexico	-9	-9	-9	-9	-9	0	0	0	0	0	0	-9	-9	-9	-9	-9	-9	4
2	70	1917	United States of America	Mexico	-9	-9	-9	-9	-9	0	0	0	0	0	0	-9	-9	-9	-9	-9	-9	4
2	70	1918	United States of America	Mexico	-9	-9	-9	-9	-9	0	0	0	0	0	0	-9	-9	-9	-9	-9	-9	4
2	70	1919	United States of America	Mexico	-9	-9	-9	-9	-9	0	0	0	0	0	0	-9	-9	-9	-9	-9	-9	4
2	70	1920	United States of America	Mexico	179.33	132.11	179.33	132.11	311.44	0	0	0	0	0	0	-9	-9	-9	-9	1	1	4
2	70	1921	United States of America	Mexico	119.29	162.22	119.29	162.22	281.51001	0	0	0	0	0	0	-9	-9	-9	-9	1	1	4
2	70	1922	United States of America	Mexico	132.08	96.489998	132.08	96.489998	228.57001	0	0	0	0	0	0	-9	-9	-9	-9	1	1	4
2	70	1923	United States of America	Mexico	140.14	140.14	140.14	140.14	280.28	0	0	0	0	0	0	-9	-9	-9	-9	1	1	4
2	70	1924	United States of America	Mexico	167.08	113.09	167.08	113.09	280.16998	0	0	0	0	0	0	-9	-9	-9	-9	1	1	4
2	70	1925	United States of America	Mexico	255.8	135.8	255.8	135.8	391.60001	0	0	0	0	0	0	-9	-9	-9	-9	1	1	4
2	70	1926	United States of America	Mexico	-9	-9	-9	-9	-9	0	0	0	0	0	0	-9	-9	-9	-9	-9	-9	4
2	70	1927	United States of America	Mexico	137.81	116.41	137.81	116.41	254.22	0	0	0	0	0	0	-9	-9	-9	-9	1	1	4
2	70	1928	United States of America	Mexico	124.53	120.85	124.53	120.85	245.38	0	0	0	0	0	0	-9	-9	-9	-9	1	1	4
2	70	1929	United States of America	Mexico	118	132	118	132	250	0	0	0	0	0	0	-9	-9	-9	-9	1	1	4
2	70	1930	United States of America	Mexico	-9	-9	-9	-9	-9	0	0	0	0	0	0	-9	-9	-9	-9	-9	-9	4
2	70	1931	United States of America	Mexico	48	51.310001	48	51.310001	99.309998	0	0	0	0	0	0	-9	-9	-9	-9	1	1	4
2	70	1932	United States of America	Mexico	37	36.75	37	36.75	73.75	0	0	0	0	0	0	-9	-9	-9	-9	1	1	4
2	70	1933	United States of America	Mexico	31	41.169998	31	41.169998	72.169998	0	0	0	0	0	0	-9	-9	-9	-9	1	1	4
2	70	1934	United States of America	Mexico	36	55.68	36	55.68	91.68	0	0	0	0	0	0	-9	-9	-9	-9	1	1	4
2	70	1935	United States of America	Mexico	43	65	43	65	108	0	0	0	0	0	0	-9	-9	-9	-9	1	1	4
2	70	1936	United States of America	Mexico	49	76.199997	49	76.199997	125.2	0	0	0	0	0	0	-9	-9	-9	-9	1	1	4
2	70	1937	United States of America	Mexico	60	105.86	60	105.86	165.86	0	0	0	0	0	0	-9	-9	-9	-9	1	1	4
2	70	1938	United States of America	Mexico	49	63	49	63	112	0	0	0	0	0	0	-9	-9	-9	-9	1	1	4
2	70	1939	United States of America	Mexico	-9	-9	-9	-9	-9	0	0	0	0	0	0	-9	-9	-9	-9	-9	-9	4
2	70	1940	United States of America	Mexico	-9	-9	-9	-9	-9	0	0	0	0	0	0	-9	-9	-9	-9	-9	-9	4
2	70	1941	United States of America	Mexico	-9	-9	-9	-9	-9	0	0	0	0	0	0	-9	-9	-9	-9	-9	-9	4
2	70	1942	United States of America	Mexico	-9	-9	-9	-9	-9	0	0	0	0	0	0	-9	-9	-9	-9	-9	-9	4
2	70	1943	United States of America	Mexico	-9	-9	-9	-9	-9	0	0	0	0	0	0	-9	-9	-9	-9	-9	-9	4
2	70	1944	United States of America	Mexico	-9	-9	-9	-9	-9	0	0	0	0	0	0	-9	-9	-9	-9	-9	-9	4
2	70	1945	United States of America	Mexico	-9	-9	-9	-9	-9	0	0	0	0	0	0	-9	-9	-9	-9	-9	-9	4
2	70	1946	United States of America	Mexico	-9	-9	-9	-9	-9	0	0	0	0	0	0	-9	-9	-9	-9	-9	-9	4
2	70	1947	United States of America	Mexico	-9	-9	-9	-9	-9	0	0	0	0	0	0	-9	-9	-9	-9	-9	-9	4
2	70	1948	United States of America	Mexico	312	458.60001	312	458.60001	770.59998	0	0	0	0	0	0	-9	-9	-9	-9	1	1	4
2	70	1949	United States of America	Mexico	274	397.89999	274	397.89999	671.90002	0	0	0	0	0	0	-9	-9	-9	-9	1	1	4
2	70	1950	United States of America	Mexico	338	429.60001	338	429.60001	767.59998	0	0	0	0	0	0	-9	-9	-9	-9	1	1	4
2	70	1951	United States of America	Mexico	372	638.29999	372	638.29999	1010.3	0	0	0	0	0	0	-9	-9	-9	-9	1	1	4
2	70	1952	United States of America	Mexico	458	611.90002	458	611.90002	1069.9	0	0	0	0	0	0	-9	-9	-9	-9	1	1	4
2	70	1953	United States of America	Mexico	405	670.90002	405	670.90002	1075.9	0	0	0	0	0	0	-9	-9	-9	-9	1	1	4
2	70	1954	United States of America	Mexico	380	646.59998	380	646.59998	1026.6	0	0	0	0	0	0	-9	-9	-9	-9	1	1	4
2	70	1955	United States of America	Mexico	449	701	449	701	1150	0	0	0	0	0	0	-9	-9	-9	-9	1	1	4
2	70	1956	United States of America	Mexico	453	838.5	453	838.5	1291.5	0	0	0	0	0	0	-9	-9	-9	-9	1	1	4
2	70	1957	United States of America	Mexico	485	889.70001	485	889.70001	1374.7	0	0	0	0	0	0	-9	-9	-9	-9	1	1	4
2	70	1958	United States of America	Mexico	519	869	519	869	1388	0	0	0	0	0	0	-9	-9	-9	-9	1	1	4
2	70	1959	United States of America	Mexico	490	733.90002	490	733.90002	1223.9	0	0	0	0	0	0	-9	-9	-9	-9	1	1	4
2	70	1960	United States of America	Mexico	492	856.40002	492	856.40002	1348.4	0	0	0	0	0	0	-9	-9	-9	-9	3	3	4
2	70	1961	United States of America	Mexico	588	797.90002	588	797.90002	1385.9	0	0	0	0	0	0	-9	-9	-9	-9	3	3	4
2	70	1962	United States of America	Mexico	640	782.5	640	782.5	1422.5	0	0	0	0	0	0	-9	-9	-9	-9	3	3	4
2	70	1963	United States of America	Mexico	661	850.20001	661	850.20001	1511.2	0	0	0	0	0	0	-9	-9	-9	-9	3	3	4
2	70	1964	United States of America	Mexico	709	1023.3	709	1023.3	1732.3	0	0	0	0	0	0	-9	-9	-9	-9	3	3	4
2	70	1965	United States of America	Mexico	700	1025.2	700	1025.2	1725.2	0	0	0	0	0	0	-9	-9	-9	-9	3	3	4
2	70	1966	United States of America	Mexico	824	1025.8	824	1025.8	1849.8	0	0	0	0	0	0	-9	-9	-9	-9	3	3	4
2	70	1967	United States of America	Mexico	809	1102	809	1102	1911	0	0	0	0	0	0	-9	-9	-9	-9	3	3	4
2	70	1968	United States of America	Mexico	967	1235.6	967	1235.6	2202.6001	0	0	0	0	0	0	-9	-9	-9	-9	3	3	4
2	70	1969	United States of America	Mexico	1094	1297.9	1094	1297.9	2391.8999	0	0	0	0	0	0	-9	-9	-9	-9	3	3	4
2	70	1970	United States of America	Mexico	1299.1	1433.6	1299.1	1433.6	2732.7	0	0	0	0	0	0	-9	-9	-9	-9	3	3	4
2	70	1971	United States of America	Mexico	1339.1	1325.9	1339.1	1325.9	2665	0	0	0	0	0	0	-9	-9	-9	-9	3	3	4
2	70	1972	United States of America	Mexico	1728.1	1557.5	1728.1	1557.5	3285.6001	0	0	0	0	0	0	-9	-9	-9	-9	3	3	4
2	70	1973	United States of America	Mexico	2442.2	2293.3	2442.2	2293.3	4735.5	0	0	0	0	0	0	-9	-9	-9	-9	3	3	4
2	70	1974	United States of America	Mexico	3610.1001	3783.1001	3610.1001	3783.1001	7393.2002	0	0	0	0	0	0	-9	-9	-9	-9	3	3	4
2	70	1975	United States of America	Mexico	3112	4113.2002	3112	4113.2002	7225.2002	0	0	0	0	0	0	-9	-9	-9	-9	3	3	4
2	70	1976	United States of America	Mexico	3655.2	3774.3999	3655.2	3774.3999	7429.6001	0	0	0	0	0	0	-9	-9	-9	-9	3	3	4
2	70	1977	United States of America	Mexico	4769.6001	3493.1001	4769.6001	3493.1001	8262.7002	0	0	0	0	0	0	-9	-9	-9	-9	3	3	4
2	70	1978	United States of America	Mexico	6195.2998	4563.7998	6195.2998	4563.7998	10759.1	0	0	0	0	0	0	-9	-9	-9	-9	3	3	4
2	70	1979	United States of America	Mexico	8997.0996	7563.1001	8997.0996	7563.1001	16560.199	0	0	0	0	0	0	-9	-9	-9	-9	3	3	4
2	70	1980	United States of America	Mexico	12835.2	11979	12835.2	11979	24814.199	0	0	0	0	0	0	-9	-9	-9	-9	3	3	4
2	70	1981	United States of America	Mexico	14013.2	15397.6	14013.2	15397.6	29410.801	0	0	0	0	0	0	-9	-9	-9	-9	3	3	4
2	70	1982	United States of America	Mexico	15770.3	9006.4004	15770.3	9006.4004	24776.699	0	0	0	0	0	0	-9	-9	-9	-9	3	3	4
2	70	1983	United States of America	Mexico	17018.699	5454	17018.699	5454	22472.699	0	0	0	0	0	0	-9	-9	-9	-9	3	3	4
2	70	1984	United States of America	Mexico	18266.9	7083.5	18266.9	7083.5	25350.4	0	0	0	0	0	0	-9	-9	-9	-9	3	3	4
2	70	1985	United States of America	Mexico	19391.801	9849.7998	19391.801	9849.7998	29241.6	0	0	0	0	0	0	-9	-9	-9	-9	3	3	4
2	70	1986	United States of America	Mexico	17558.301	8331.1445	17558.301	8331.1445	25889.443	0	0	0	0	0	0	-9	-9	-9	-9	3	3	4
2	70	1987	United States of America	Mexico	20519.9	9076.834	20519.9	9076.834	29596.734	0	0	0	0	0	0	-9	-9	-9	-9	3	3	4
2	70	1988	United States of America	Mexico	23533.699	14347.168	23533.699	14347.168	37880.867	0	0	0	0	0	0	-9	-9	-9	-9	3	3	4
2	70	1989	United States of America	Mexico	27589.867	17109.572	27589.867	17109.572	44699.441	0	0	0	0	0	0	-9	-9	-9	-9	3	3	4
2	70	1990	United States of America	Mexico	30796.801	21830.182	30796.801	21830.182	52626.98	0	0	0	0	0	0	-9	-9	-9	-9	3	3	4
2	70	1991	United States of America	Mexico	31865.5	40554.473	31865.5	40554.473	72419.977	0	0	0	0	0	0	-9	-9	-9	-9	3	3	4
2	70	1992	United States of America	Mexico	35886.102	48706.496	35886.102	48706.496	84592.594	0	0	0	0	0	0	-9	-9	-9	-9	3	3	4
2	70	1993	United States of America	Mexico	40744.898	51196.379	40744.898	51196.379	91941.273	0	0	0	0	0	0	-9	-9	-9	-9	3	3	4
2	70	1994	United States of America	Mexico	50355.801	62709.504	50355.801	62709.504	113065.3	0	0	0	0	0	0	-9	-9	-9	-9	3	3	4
2	70	1995	United States of America	Mexico	62756.301	59394.043	62756.301	59394.043	122150.34	0	0	0	0	0	0	-9	-9	-9	-9	3	3	4
2	70	1996	United States of America	Mexico	74111.102	74391.898	74111.102	74391.898	148503	0	0	0	0	0	0	-9	-9	-9	-9	3	3	4
2	70	1997	United States of America	Mexico	87167.203	90399.766	87167.203	90399.766	177566.97	0	0	0	0	0	0	-9	-9	-9	-9	3	3	4
2	70	1998	United States of America	Mexico	96077.797	102576.75	96077.797	102576.75	198654.55	0	0	0	0	0	0	-9	-9	-9	-9	3	3	4
2	70	1999	United States of America	Mexico	109499	115794.05	109499	115794.05	225293.05	0	0	0	0	0	0	-9	-9	-9	-9	3	3	4
2	70	2000	United States of America	Mexico	135080.41	140287.89	135080.41	140287.89	275368.28	0	0	0	0	0	0	-9	-9	-9	-9	3	3	4
2	70	2001	United States of America	Mexico	132777.91	125143.47	132777.91	125143.47	257921.38	0	0	0	0	0	0	-9	-9	-9	-9	3	3	4
2	70	2002	United States of America	Mexico	136143.7	117212.4	136143.7	117212.4	253356.09	0	0	0	0	0	0	-9	-9	-9	-9	3	3	4
2	70	2003	United States of America	Mexico	139701.7	115896.76	139701.7	115896.76	255598.45	0	0	0	0	0	0	-9	-9	-9	-9	3	3	4
2	70	2004	United States of America	Mexico	157821.09	121909.38	157821.09	121909.38	279730.47	0	0	0	0	0	0	-9	-9	-9	-9	3	3	4
2	70	2005	United States of America	Mexico	172484.8	130402.07	172484.8	130402.07	302886.88	0	0	0	0	0	0	-9	-9	-9	-9	3	3	4
2	70	2006	United States of America	Mexico	200515.5	143342.14	200515.5	143342.14	343857.63	0	0	0	0	0	0	-9	-9	-9	-9	3	3	4
2	70	2007	United States of America	Mexico	212889.2	153420.13	212889.2	153420.13	366309.31	0	0	0	0	0	0	-9	-9	-9	-9	3	3	4
2	70	2008	United States of America	Mexico	218086.09	166468.05	218086.09	166468.05	384554.16	0	0	0	0	0	0	-9	-9	-9	-9	3	3	4
2	70	2009	United States of America	Mexico	178334.91	123677.21	178334.91	123677.21	302012.09	0	0	0	0	0	0	-9	-9	-9	-9	3	3	4
2	70	2010	United States of America	Mexico	231924.41	159508.09	231924.41	159508.09	391432.5	0	0	0	0	0	0	-9	-9	-9	-9	3	3	4
2	70	2011	United States of America	Mexico	265392.59	191791.64	265392.59	191791.64	457184.25	0	0	0	0	0	0	-9	-9	-9	-9	3	3	4
2	70	2012	United States of America	Mexico	280024.5	203620.8	280024.5	203620.8	483645.28	0	0	0	0	0	0	-9	-9	-9	-9	3	3	4
2	70	2013	United States of America	Mexico	283059.41	205988.11	283059.41	205988.11	489047.5	0	0	0	0	0	0	-9	-9	-9	-9	3	3	4
2	70	2014	United States of America	Mexico	294157.47	214806.2	294157.47	214806.2	508963.69	0	0	0	0	0	0	-9	-9	-9	-9	3	3	4
2	80	1981	United States of America	Belize	45.299999	57.541	45.299999	57.541	102.841	0	0	0	0	0	0	-9	-9	-9	-9	3	3	4
2	80	1982	United States of America	Belize	38.400002	48.109001	38.400002	48.109001	86.509003	0	0	0	0	0	0	-9	-9	-9	-9	3	3	4
2	80	1983	United States of America	Belize	29.1	45.991001	29.1	45.991001	75.091003	0	0	0	0	0	0	-9	-9	-9	-9	3	3	4
2	80	1984	United States of America	Belize	47.700001	56.830002	47.700001	56.830002	104.53	0	0	0	0	0	0	-9	-9	-9	-9	3	3	4
2	80	1985	United States of America	Belize	49.400002	63.636002	49.400002	63.636002	113.036	0	0	0	0	0	0	-9	-9	-9	-9	3	3	4
2	80	1986	United States of America	Belize	53.700001	70.028999	53.700001	70.028999	123.729	0	0	0	0	0	0	-9	-9	-9	-9	3	3	4
2	80	1987	United States of America	Belize	44.599998	82.903	44.599998	82.903	127.503	0	0	0	0	0	0	-9	-9	-9	-9	3	3	4
2	80	1988	United States of America	Belize	53.599998	91.605499	53.599998	91.605499	145.20551	0	0	0	0	0	0	-9	-9	-9	-9	3	3	4
2	80	1989	United States of America	Belize	44.783001	123.9355	44.783001	123.9355	168.71851	0	0	0	0	0	0	-9	-9	-9	-9	3	3	4
2	80	1990	United States of America	Belize	49	122.0235	49	122.0235	171.0235	0	0	0	0	0	0	-9	-9	-9	-9	3	3	4
2	80	1991	United States of America	Belize	48.299999	135.645	48.299999	135.645	183.94501	0	0	0	0	0	0	-9	-9	-9	-9	3	3	4
2	80	1992	United States of America	Belize	61.900002	156.149	61.900002	156.149	218.049	0	0	0	0	0	0	-9	-9	-9	-9	3	3	4
2	80	1993	United States of America	Belize	57.400002	159.95799	57.400002	159.95799	217.358	0	0	0	0	0	0	-9	-9	-9	-9	3	3	4
2	80	1994	United States of America	Belize	54.099998	137.855	54.099998	137.855	191.955	0	0	0	0	0	0	-9	-9	-9	-9	3	3	4
2	80	1995	United States of America	Belize	55.799999	139.91133	55.799999	139.91133	195.71133	0	0	0	0	0	0	-9	-9	-9	-9	3	3	4
2	80	1996	United States of America	Belize	72.699997	141.017	72.699997	141.017	213.717	0	0	0	0	0	0	-9	-9	-9	-9	3	3	4
2	80	1997	United States of America	Belize	82.300003	148.0385	82.300003	148.0385	230.3385	0	0	0	0	0	0	-9	-9	-9	-9	3	3	4
2	80	1998	United States of America	Belize	70.400002	160.2775	70.400002	160.2775	230.67751	0	0	0	0	0	0	-9	-9	-9	-9	3	3	4
2	80	1999	United States of America	Belize	90.900002	193.04201	90.900002	193.04201	283.94199	0	0	0	0	0	0	-9	-9	-9	-9	3	3	4
2	80	2000	United States of America	Belize	93.199997	222.8075	93.199997	222.8075	316.00751	0	0	0	0	0	0	-9	-9	-9	-9	3	3	4
2	80	2001	United States of America	Belize	102.7	190.08	102.7	190.08	292.78	0	0	0	0	0	0	-9	-9	-9	-9	3	3	4
2	80	2002	United States of America	Belize	83.699997	151.03	83.699997	151.03	234.73	0	0	0	0	0	0	-9	-9	-9	-9	3	3	4
2	80	2003	United States of America	Belize	106.2	219.45	106.2	219.45	325.64999	0	0	0	0	0	0	-9	-9	-9	-9	3	3	4
2	80	2004	United States of America	Belize	113.3	166.75999	113.3	166.75999	280.06	0	0	0	0	0	0	-9	-9	-9	-9	3	3	4
2	80	2005	United States of America	Belize	104.1	238.48	104.1	238.48	342.57999	0	0	0	0	0	0	-9	-9	-9	-9	3	3	4
2	80	2006	United States of America	Belize	156	262.67999	156	262.67999	418.67999	0	0	0	0	0	0	-9	-9	-9	-9	3	3	4
2	80	2007	United States of America	Belize	113.4	257.62	113.4	257.62	371.01999	0	0	0	0	0	0	-9	-9	-9	-9	3	3	4
2	80	2008	United States of America	Belize	163.39999	388.41	163.39999	388.41	551.81	0	0	0	0	0	0	-9	-9	-9	-9	3	3	4
2	80	2009	United States of America	Belize	108.1	278.07999	108.1	278.07999	386.17999	0	0	0	0	0	0	-9	-9	-9	-9	3	3	4
2	80	2010	United States of America	Belize	130.10001	318.56	130.10001	318.56	448.66	0	0	0	0	0	0	-9	-9	-9	-9	3	3	4
2	80	2011	United States of America	Belize	199.89999	417.45001	199.89999	417.45001	617.34998	0	0	0	0	0	0	-9	-9	-9	-9	3	3	4
2	80	2012	United States of America	Belize	168.8	292.38	168.8	292.38	461.17999	0	0	0	0	0	0	-9	-9	-9	-9	3	3	4
2	80	2013	United States of America	Belize	133.8	265.32001	133.8	265.32001	399.12	0	0	0	0	0	0	-9	-9	-9	-9	3	3	4
2	80	2014	United States of America	Belize	96.84082	260.61792	96.84082	260.61792	357.45874	0	0	0	0	0	0	-9	-9	-9	-9	3	3	4
2	90	1870	United States of America	Guatemala	-9	-9	-9	-9	-9	0	0	0	0	0	0	-9	-9	-9	-9	-9	-9	4
2	90	1871	United States of America	Guatemala	-9	-9	-9	-9	-9	0	0	0	0	0	0	-9	-9	-9	-9	-9	-9	4
2	90	1872	United States of America	Guatemala	-9	-9	-9	-9	-9	0	0	0	0	0	0	-9	-9	-9	-9	-9	-9	4
2	90	1873	United States of America	Guatemala	-9	-9	-9	-9	-9	0	0	0	0	0	0	-9	-9	-9	-9	-9	-9	4
2	90	1874	United States of America	Guatemala	-9	-9	-9	-9	-9	0	0	0	0	0	0	-9	-9	-9	-9	-9	-9	4
2	90	1875	United States of America	Guatemala	-9	-9	-9	-9	-9	0	0	0	0	0	0	-9	-9	-9	-9	-9	-9	4
2	90	1876	United States of America	Guatemala	-9	-9	-9	-9	-9	0	0	0	0	0	0	-9	-9	-9	-9	-9	-9	4
2	90	1877	United States of America	Guatemala	-9	-9	-9	-9	-9	0	0	0	0	0	0	-9	-9	-9	-9	-9	-9	4
2	90	1878	United States of America	Guatemala	-9	-9	-9	-9	-9	0	0	0	0	0	0	-9	-9	-9	-9	-9	-9	4
2	90	1879	United States of America	Guatemala	-9	-9	-9	-9	-9	0	0	0	0	0	0	-9	-9	-9	-9	-9	-9	4
2	90	1880	United States of America	Guatemala	-9	-9	-9	-9	-9	0	0	0	0	0	0	-9	-9	-9	-9	-9	-9	4
2	90	1881	United States of America	Guatemala	-9	-9	-9	-9	-9	0	0	0	0	0	0	-9	-9	-9	-9	-9	-9	4
2	90	1882	United States of America	Guatemala	-9	-9	-9	-9	-9	0	0	0	0	0	0	-9	-9	-9	-9	-9	-9	4
2	90	1883	United States of America	Guatemala	-9	-9	-9	-9	-9	0	0	0	0	0	0	-9	-9	-9	-9	-9	-9	4
2	90	1884	United States of America	Guatemala	-9	-9	-9	-9	-9	0	0	0	0	0	0	-9	-9	-9	-9	-9	-9	4
2	90	1885	United States of America	Guatemala	-9	-9	-9	-9	-9	0	0	0	0	0	0	-9	-9	-9	-9	-9	-9	4
2	90	1886	United States of America	Guatemala	-9	-9	-9	-9	-9	0	0	0	0	0	0	-9	-9	-9	-9	-9	-9	4
2	90	1887	United States of America	Guatemala	-9	-9	-9	-9	-9	0	0	0	0	0	0	-9	-9	-9	-9	-9	-9	4
2	90	1888	United States of America	Guatemala	-9	-9	-9	-9	-9	0	0	0	0	0	0	-9	-9	-9	-9	-9	-9	4
2	90	1889	United States of America	Guatemala	-9	-9	-9	-9	-9	0	0	0	0	0	0	-9	-9	-9	-9	-9	-9	4
2	90	1890	United States of America	Guatemala	-9	-9	-9	-9	-9	0	0	0	0	0	0	-9	-9	-9	-9	-9	-9	4
2	90	1891	United States of America	Guatemala	2.6099999	1.99	2.6099999	1.99	4.5999999	0	0	0	0	0	0	-9	-9	-9	-9	1	1	4
2	90	1892	United States of America	Guatemala	3.1800001	1.85	3.1800001	1.85	5.0300002	0	0	0	0	0	0	-9	-9	-9	-9	1	1	4
2	90	1893	United States of America	Guatemala	2.55	1.76	2.55	1.76	4.3099999	0	0	0	0	0	0	-9	-9	-9	-9	1	1	4
2	90	1894	United States of America	Guatemala	-9	-9	-9	-9	-9	0	0	0	0	0	0	-9	-9	-9	-9	-9	-9	4
2	90	1895	United States of America	Guatemala	-9	-9	-9	-9	-9	0	0	0	0	0	0	-9	-9	-9	-9	-9	-9	4
2	90	1896	United States of America	Guatemala	2.0799999	3.1500001	2.0799999	3.1500001	5.23	0	0	0	0	0	0	-9	-9	-9	-9	1	1	4
2	90	1897	United States of America	Guatemala	1.86	3.04	1.86	3.04	4.9000001	0	0	0	0	0	0	-9	-9	-9	-9	1	1	4
2	90	1898	United States of America	Guatemala	1.85	1.2	1.85	1.2	3.0500002	0	0	0	0	0	0	-9	-9	-9	-9	1	1	4
2	90	1899	United States of America	Guatemala	2.1099999	1.1	2.1099999	1.1	3.21	0	0	0	0	0	0	-9	-9	-9	-9	1	1	4
2	90	1900	United States of America	Guatemala	-9	-9	-9	-9	-9	0	0	0	0	0	0	-9	-9	-9	-9	-9	-9	4
2	90	1901	United States of America	Guatemala	-9	-9	-9	-9	-9	0	0	0	0	0	0	-9	-9	-9	-9	-9	-9	4
2	90	1902	United States of America	Guatemala	-9	-9	-9	-9	-9	0	0	0	0	0	0	-9	-9	-9	-9	-9	-9	4
2	90	1903	United States of America	Guatemala	-9	-9	-9	-9	-9	0	0	0	0	0	0	-9	-9	-9	-9	-9	-9	4
2	90	1904	United States of America	Guatemala	-9	-9	-9	-9	-9	0	0	0	0	0	0	-9	-9	-9	-9	-9	-9	4
2	90	1905	United States of America	Guatemala	-9	-9	-9	-9	-9	0	0	0	0	0	0	-9	-9	-9	-9	-9	-9	4
2	90	1906	United States of America	Guatemala	-9	-9	-9	-9	-9	0	0	0	0	0	0	-9	-9	-9	-9	-9	-9	4
2	90	1907	United States of America	Guatemala	-9	-9	-9	-9	-9	0	0	0	0	0	0	-9	-9	-9	-9	-9	-9	4
2	90	1908	United States of America	Guatemala	-9	-9	-9	-9	-9	0	0	0	0	0	0	-9	-9	-9	-9	-9	-9	4
2	90	1909	United States of America	Guatemala	-9	-9	-9	-9	-9	0	0	0	0	0	0	-9	-9	-9	-9	-9	-9	4
2	90	1910	United States of America	Guatemala	-9	-9	-9	-9	-9	0	0	0	0	0	0	-9	-9	-9	-9	-9	-9	4
2	90	1911	United States of America	Guatemala	-9	2.6400001	-9	2.6400001	-9	0	0	0	0	0	0	-9	-9	-9	-9	-9	1	4
2	90	1912	United States of America	Guatemala	3.8	4.46	3.8	4.46	8.2600002	0	0	0	0	0	0	-9	-9	-9	-9	1	1	4
2	90	1913	United States of America	Guatemala	3.8599999	5.0500002	3.8599999	5.0500002	8.9099998	0	0	0	0	0	0	-9	-9	-9	-9	1	1	4
2	90	1914	United States of America	Guatemala	-9	-9	-9	-9	-9	0	0	0	0	0	0	-9	-9	-9	-9	-9	-9	4
2	90	1915	United States of America	Guatemala	-9	-9	-9	-9	-9	0	0	0	0	0	0	-9	-9	-9	-9	-9	-9	4
2	90	1916	United States of America	Guatemala	-9	-9	-9	-9	-9	0	0	0	0	0	0	-9	-9	-9	-9	-9	-9	4
2	90	1917	United States of America	Guatemala	-9	-9	-9	-9	-9	0	0	0	0	0	0	-9	-9	-9	-9	-9	-9	4
2	90	1918	United States of America	Guatemala	-9	-9	-9	-9	-9	0	0	0	0	0	0	-9	-9	-9	-9	-9	-9	4
2	90	1919	United States of America	Guatemala	-9	-9	-9	-9	-9	0	0	0	0	0	0	-9	-9	-9	-9	-9	-9	4
2	90	1920	United States of America	Guatemala	11.79	11.79	11.79	11.79	23.58	0	0	0	0	0	0	-9	-9	-9	-9	1	1	4
2	90	1921	United States of America	Guatemala	8.1099997	8.1599998	8.1099997	8.1599998	16.27	0	0	0	0	0	0	-9	-9	-9	-9	1	1	4
2	90	1922	United States of America	Guatemala	7.8800001	6.6399999	7.8800001	6.6399999	14.52	0	0	0	0	0	0	-9	-9	-9	-9	1	1	4
2	90	1923	United States of America	Guatemala	11.09	8.1400003	11.09	8.1400003	19.23	0	0	0	0	0	0	-9	-9	-9	-9	1	1	4
2	90	1924	United States of America	Guatemala	12.32	9.1899996	12.32	9.1899996	21.509998	0	0	0	0	0	0	-9	-9	-9	-9	1	1	4
2	90	1925	United States of America	Guatemala	15	11	15	11	26	0	0	0	0	0	0	-9	-9	-9	-9	1	1	4
2	90	1926	United States of America	Guatemala	15.6	15.21	15.6	15.21	30.810001	0	0	0	0	0	0	-9	-9	-9	-9	1	1	4
2	90	1927	United States of America	Guatemala	14.46	13.68	14.46	13.68	28.139999	0	0	0	0	0	0	-9	-9	-9	-9	1	1	4
2	90	1928	United States of America	Guatemala	15.3	17.48	15.3	17.48	32.779999	0	0	0	0	0	0	-9	-9	-9	-9	1	1	4
2	90	1929	United States of America	Guatemala	11.4	13.5	11.4	13.5	24.9	0	0	0	0	0	0	-9	-9	-9	-9	1	1	4
2	90	1930	United States of America	Guatemala	-9	-9	-9	-9	-9	0	0	0	0	0	0	-9	-9	-9	-9	-9	-9	4
2	90	1931	United States of America	Guatemala	5.3600001	5.5100002	5.3600001	5.5100002	10.870001	0	0	0	0	0	0	-9	-9	-9	-9	1	1	4
2	90	1932	United States of America	Guatemala	3.97	2.98	3.97	2.98	6.9499998	0	0	0	0	0	0	-9	-9	-9	-9	1	1	4
2	90	1933	United States of America	Guatemala	3.1900001	3.02	3.1900001	3.02	6.21	0	0	0	0	0	0	-9	-9	-9	-9	1	1	4
2	90	1934	United States of America	Guatemala	4.5	4.0999999	4.5	4.0999999	8.6000004	0	0	0	0	0	0	-9	-9	-9	-9	1	1	4
2	90	1935	United States of America	Guatemala	7	5	7	5	12	0	0	0	0	0	0	-9	-9	-9	-9	1	1	4
2	90	1936	United States of America	Guatemala	8.9499998	4.8699999	8.9499998	4.8699999	13.82	0	0	0	0	0	0	-9	-9	-9	-9	1	1	4
2	90	1937	United States of America	Guatemala	10.33	7.5799999	10.33	7.5799999	17.91	0	0	0	0	0	0	-9	-9	-9	-9	1	1	4
2	90	1938	United States of America	Guatemala	12	10	12	10	22	0	0	0	0	0	0	-9	-9	-9	-9	1	1	4
2	90	1939	United States of America	Guatemala	-9	-9	-9	-9	-9	0	0	0	0	0	0	-9	-9	-9	-9	-9	-9	4
2	90	1940	United States of America	Guatemala	-9	-9	-9	-9	-9	0	0	0	0	0	0	-9	-9	-9	-9	-9	-9	4
2	90	1941	United States of America	Guatemala	-9	-9	-9	-9	-9	0	0	0	0	0	0	-9	-9	-9	-9	-9	-9	4
2	90	1942	United States of America	Guatemala	-9	-9	-9	-9	-9	0	0	0	0	0	0	-9	-9	-9	-9	-9	-9	4
2	90	1943	United States of America	Guatemala	-9	-9	-9	-9	-9	0	0	0	0	0	0	-9	-9	-9	-9	-9	-9	4
2	90	1944	United States of America	Guatemala	-9	-9	-9	-9	-9	0	0	0	0	0	0	-9	-9	-9	-9	-9	-9	4
2	90	1945	United States of America	Guatemala	-9	-9	-9	-9	-9	0	0	0	0	0	0	-9	-9	-9	-9	-9	-9	4
2	90	1946	United States of America	Guatemala	-9	-9	-9	-9	-9	0	0	0	0	0	0	-9	-9	-9	-9	-9	-9	4
2	90	1947	United States of America	Guatemala	-9	-9	-9	-9	-9	0	0	0	0	0	0	-9	-9	-9	-9	-9	-9	4
2	90	1948	United States of America	Guatemala	50	52.099998	50	52.099998	102.1	0	0	0	0	0	0	-9	-9	-9	-9	1	1	4
2	90	1949	United States of America	Guatemala	49	49.900002	49	49.900002	98.900002	0	0	0	0	0	0	-9	-9	-9	-9	1	1	4
2	90	1950	United States of America	Guatemala	57	48.700001	57	48.700001	105.7	0	0	0	0	0	0	-9	-9	-9	-9	1	1	4
2	90	1951	United States of America	Guatemala	69	54.299999	69	54.299999	123.3	0	0	0	0	0	0	-9	-9	-9	-9	1	1	4
2	90	1952	United States of America	Guatemala	70	47.599998	70	47.599998	117.6	0	0	0	0	0	0	-9	-9	-9	-9	1	1	4
2	90	1953	United States of America	Guatemala	68	51.299999	68	51.299999	119.3	0	0	0	0	0	0	-9	-9	-9	-9	1	1	4
2	90	1954	United States of America	Guatemala	70	55.599998	70	55.599998	125.6	0	0	0	0	0	0	-9	-9	-9	-9	1	1	4
2	90	1955	United States of America	Guatemala	78	69.800003	78	69.800003	147.8	0	0	0	0	0	0	-9	-9	-9	-9	1	1	4
2	90	1956	United States of America	Guatemala	86	90.639999	86	90.639999	176.64	0	0	0	0	0	0	-9	-9	-9	-9	1	1	4
2	90	1957	United States of America	Guatemala	80	87.779999	80	87.779999	167.78	0	0	0	0	0	0	-9	-9	-9	-9	1	1	4
2	90	1958	United States of America	Guatemala	72	88.699997	72	88.699997	160.7	0	0	0	0	0	0	-9	-9	-9	-9	1	1	4
2	90	1959	United States of America	Guatemala	70	73.699997	70	73.699997	143.7	0	0	0	0	0	0	-9	-9	-9	-9	1	1	4
2	90	1960	United States of America	Guatemala	63	67.5	63	67.5	130.5	0	0	0	0	0	0	-9	-9	-9	-9	3	3	4
2	90	1961	United States of America	Guatemala	69	63.5	69	63.5	132.5	0	0	0	0	0	0	-9	-9	-9	-9	3	3	4
2	90	1962	United States of America	Guatemala	68	65.300003	68	65.300003	133.3	0	0	0	0	0	0	-9	-9	-9	-9	3	3	4
2	90	1963	United States of America	Guatemala	76	79.599998	76	79.599998	155.60001	0	0	0	0	0	0	-9	-9	-9	-9	3	3	4
2	90	1964	United States of America	Guatemala	68	89.900002	68	89.900002	157.89999	0	0	0	0	0	0	-9	-9	-9	-9	3	3	4
2	90	1965	United States of America	Guatemala	72	96.900002	72	96.900002	168.89999	0	0	0	0	0	0	-9	-9	-9	-9	3	3	4
2	90	1966	United States of America	Guatemala	89	86.599998	89	86.599998	175.60001	0	0	0	0	0	0	-9	-9	-9	-9	3	3	4
2	90	1967	United States of America	Guatemala	69	100.6	69	100.6	169.60001	0	0	0	0	0	0	-9	-9	-9	-9	3	3	4
2	90	1968	United States of America	Guatemala	75	102.1	75	102.1	177.10001	0	0	0	0	0	0	-9	-9	-9	-9	3	3	4
2	90	1969	United States of America	Guatemala	81	86.023003	81	86.023003	167.02299	0	0	0	0	0	0	-9	-9	-9	-9	3	3	4
2	90	1970	United States of America	Guatemala	93.5	100.373	93.5	100.373	193.873	0	0	0	0	0	0	-9	-9	-9	-9	3	3	4
2	90	1971	United States of America	Guatemala	101	98.181999	101	98.181999	199.18201	0	0	0	0	0	0	-9	-9	-9	-9	3	3	4
2	90	1972	United States of America	Guatemala	115.1	104.67	115.1	104.67	219.77	0	0	0	0	0	0	-9	-9	-9	-9	3	3	4
2	90	1973	United States of America	Guatemala	178	135.653	178	135.653	313.65302	0	0	0	0	0	0	-9	-9	-9	-9	3	3	4
2	90	1974	United States of America	Guatemala	226	222.87801	226	222.87801	448.87799	0	0	0	0	0	0	-9	-9	-9	-9	3	3	4
2	90	1975	United States of America	Guatemala	189	252.353	189	252.353	441.353	0	0	0	0	0	0	-9	-9	-9	-9	3	3	4
2	90	1976	United States of America	Guatemala	317.10001	305.71399	317.10001	305.71399	622.81403	0	0	0	0	0	0	-9	-9	-9	-9	3	3	4
2	90	1977	United States of America	Guatemala	430.89999	366.94901	430.89999	366.94901	797.849	0	0	0	0	0	0	-9	-9	-9	-9	3	3	4
2	90	1978	United States of America	Guatemala	362	386.20401	362	386.20401	748.20398	0	0	0	0	0	0	-9	-9	-9	-9	3	3	4
2	90	1979	United States of America	Guatemala	436.79999	484.444	436.79999	484.444	921.24402	0	0	0	0	0	0	-9	-9	-9	-9	3	3	4
2	90	1980	United States of America	Guatemala	465.39999	551.789	465.39999	551.789	1017.189	0	0	0	0	0	0	-9	-9	-9	-9	3	3	4
2	90	1981	United States of America	Guatemala	384	565.94702	384	565.94702	949.94702	0	0	0	0	0	0	-9	-9	-9	-9	3	3	4
2	90	1982	United States of America	Guatemala	364.60001	432.29099	364.60001	432.29099	796.89099	0	0	0	0	0	0	-9	-9	-9	-9	3	3	4
2	90	1983	United States of America	Guatemala	404	365.263	404	365.263	769.263	0	0	0	0	0	0	-9	-9	-9	-9	3	3	4
2	90	1984	United States of America	Guatemala	479	403.7113	479	403.7113	882.7113	0	0	0	0	0	0	-9	-9	-9	-9	3	3	4
2	90	1985	United States of America	Guatemala	447.70001	442.41711	447.70001	442.41711	890.11713	0	0	0	0	0	0	-9	-9	-9	-9	3	3	4
2	90	1986	United States of America	Guatemala	646.79999	416.67929	646.79999	416.67929	1063.4792	0	0	0	0	0	0	-9	-9	-9	-9	3	3	4
2	90	1987	United States of America	Guatemala	541.90002	565.12488	541.90002	565.12488	1107.0249	0	0	0	0	0	0	-9	-9	-9	-9	3	3	4
2	90	1988	United States of America	Guatemala	479.5	589.2113	479.5	589.2113	1068.7113	0	0	0	0	0	0	-9	-9	-9	-9	3	3	4
2	90	1989	United States of America	Guatemala	664.24799	612.68518	664.24799	612.68518	1276.9332	0	0	0	0	0	0	-9	-9	-9	-9	3	3	4
2	90	1990	United States of America	Guatemala	873.40002	664.43451	873.40002	664.43451	1537.8345	0	0	0	0	0	0	-9	-9	-9	-9	3	3	4
2	90	1991	United States of America	Guatemala	984.59998	783.5144	984.59998	783.5144	1768.1144	0	0	0	0	0	0	-9	-9	-9	-9	3	3	4
2	90	1992	United States of America	Guatemala	1182.3	1173.2618	1182.3	1173.2618	2355.562	0	0	0	0	0	0	-9	-9	-9	-9	3	3	4
2	90	1993	United States of America	Guatemala	1301.1	1199.0713	1301.1	1199.0713	2500.1714	0	0	0	0	0	0	-9	-9	-9	-9	3	3	4
2	90	1994	United States of America	Guatemala	1386.2	1169.0128	1386.2	1169.0128	2555.2129	0	0	0	0	0	0	-9	-9	-9	-9	3	3	4
2	90	1995	United States of America	Guatemala	1632.4	1478.0461	1632.4	1478.0461	3110.4463	0	0	0	0	0	0	-9	-9	-9	-9	3	3	4
2	90	1996	United States of America	Guatemala	1785.5	1409.5981	1785.5	1409.5981	3195.0981	0	0	0	0	0	0	-9	-9	-9	-9	3	3	4
2	90	1997	United States of America	Guatemala	2105	1713.5497	2105	1713.5497	3818.5498	0	0	0	0	0	0	-9	-9	-9	-9	3	3	4
2	90	1998	United States of America	Guatemala	2212.3	2134.99	2212.3	2134.99	4347.29	0	0	0	0	0	0	-9	-9	-9	-9	3	3	4
2	90	1999	United States of America	Guatemala	2422.1001	1994.1899	2422.1001	1994.1899	4416.29	0	0	0	0	0	0	-9	-9	-9	-9	3	3	4
2	90	2000	United States of America	Guatemala	2743.8	2076.4302	2743.8	2076.4302	4820.23	0	0	0	0	0	0	-9	-9	-9	-9	3	3	4
2	90	2001	United States of America	Guatemala	2746.7	1969.8068	2746.7	1969.8068	4716.5068	0	0	0	0	0	0	-9	-9	-9	-9	3	3	4
2	90	2002	United States of America	Guatemala	2976.1001	3274.217	2976.1001	3274.217	6250.3169	0	0	0	0	0	0	-9	-9	-9	-9	3	3	4
2	90	2003	United States of America	Guatemala	3151.1001	3375.6963	3151.1001	3375.6963	6526.7964	0	0	0	0	0	0	-9	-9	-9	-9	3	3	4
2	90	2004	United States of America	Guatemala	3360.2	3677.1165	3360.2	3677.1165	7037.3164	0	0	0	0	0	0	-9	-9	-9	-9	3	3	4
2	90	2005	United States of America	Guatemala	3342.3	4000.9392	3342.3	4000.9392	7343.2393	0	0	0	0	0	0	-9	-9	-9	-9	3	3	4
2	90	2006	United States of America	Guatemala	3326.3	4251.1787	3326.3	4251.1787	7577.4785	0	0	0	0	0	0	-9	-9	-9	-9	3	3	4
2	90	2007	United States of America	Guatemala	3269.3	4730.5942	3269.3	4730.5942	7999.894	0	0	0	0	0	0	-9	-9	-9	-9	3	3	4
2	90	2008	United States of America	Guatemala	3722.1001	5339.229	3722.1001	5339.229	9061.3291	0	0	0	0	0	0	-9	-9	-9	-9	3	3	4
2	90	2009	United States of America	Guatemala	3379.1001	4242.2427	3379.1001	4242.2427	7621.3428	0	0	0	0	0	0	-9	-9	-9	-9	3	3	4
2	90	2010	United States of America	Guatemala	3440.6001	5126.8569	3440.6001	5126.8569	8567.457	0	0	0	0	0	0	-9	-9	-9	-9	3	3	4
2	90	2011	United States of America	Guatemala	4406.2002	6510.7119	4406.2002	6510.7119	10916.912	0	0	0	0	0	0	-9	-9	-9	-9	3	3	4
2	90	2012	United States of America	Guatemala	4843.7998	6464.2319	4843.7998	6464.2319	11308.031	0	0	0	0	0	0	-9	-9	-9	-9	3	3	4
2	90	2013	United States of America	Guatemala	4472.1001	6510.9858	4472.1001	6510.9858	10983.086	0	0	0	0	0	0	-9	-9	-9	-9	3	3	4
2	90	2014	United States of America	Guatemala	4217.1558	7360.354	4217.1558	7360.354	11577.51	0	0	0	0	0	0	-9	-9	-9	-9	3	3	4
2	91	1899	United States of America	Honduras	.91000003	.82999998	.91000003	.82999998	1.74	0	0	0	0	0	0	-9	-9	-9	-9	1	1	4
2	91	1900	United States of America	Honduras	-9	-9	-9	-9	-9	0	0	0	0	0	0	-9	-9	-9	-9	-9	-9	4
2	91	1901	United States of America	Honduras	-9	-9	-9	-9	-9	0	0	0	0	0	0	-9	-9	-9	-9	-9	-9	4
2	91	1902	United States of America	Honduras	-9	-9	-9	-9	-9	0	0	0	0	0	0	-9	-9	-9	-9	-9	-9	4
2	91	1903	United States of America	Honduras	-9	-9	-9	-9	-9	0	0	0	0	0	0	-9	-9	-9	-9	-9	-9	4
2	91	1904	United States of America	Honduras	-9	-9	-9	-9	-9	0	0	0	0	0	0	-9	-9	-9	-9	-9	-9	4
2	91	1905	United States of America	Honduras	-9	-9	-9	-9	-9	0	0	0	0	0	0	-9	-9	-9	-9	-9	-9	4
2	91	1906	United States of America	Honduras	-9	-9	-9	-9	-9	0	0	0	0	0	0	-9	-9	-9	-9	-9	-9	4
2	91	1907	United States of America	Honduras	-9	-9	-9	-9	-9	0	0	0	0	0	0	-9	-9	-9	-9	-9	-9	4
2	91	1908	United States of America	Honduras	-9	-9	-9	-9	-9	0	0	0	0	0	0	-9	-9	-9	-9	-9	-9	4
2	91	1909	United States of America	Honduras	-9	-9	-9	-9	-9	0	0	0	0	0	0	-9	-9	-9	-9	-9	-9	4
2	91	1910	United States of America	Honduras	-9	-9	-9	-9	-9	0	0	0	0	0	0	-9	-9	-9	-9	-9	-9	4
2	91	1911	United States of America	Honduras	-9	-9	-9	-9	-9	0	0	0	0	0	0	-9	-9	-9	-9	-9	-9	4
2	91	1912	United States of America	Honduras	2.76	3.45	2.76	3.45	6.21	0	0	0	0	0	0	-9	-9	-9	-9	1	1	4
2	91	1913	United States of America	Honduras	2.27	2.27	2.27	2.27	4.54	0	0	0	0	0	0	-9	-9	-9	-9	1	1	4
2	91	1914	United States of America	Honduras	-9	-9	-9	-9	-9	0	0	0	0	0	0	-9	-9	-9	-9	-9	-9	4
2	91	1915	United States of America	Honduras	-9	-9	-9	-9	-9	0	0	0	0	0	0	-9	-9	-9	-9	-9	-9	4
2	91	1916	United States of America	Honduras	-9	-9	-9	-9	-9	0	0	0	0	0	0	-9	-9	-9	-9	-9	-9	4
2	91	1917	United States of America	Honduras	-9	-9	-9	-9	-9	0	0	0	0	0	0	-9	-9	-9	-9	-9	-9	4
2	91	1918	United States of America	Honduras	-9	-9	-9	-9	-9	0	0	0	0	0	0	-9	-9	-9	-9	-9	-9	4
2	91	1919	United States of America	Honduras	-9	-9	-9	-9	-9	0	0	0	0	0	0	-9	-9	-9	-9	-9	-9	4
2	91	1920	United States of America	Honduras	-9	14.02	-9	14.02	-9	0	0	0	0	0	0	-9	-9	-9	-9	-9	1	4
2	91	1921	United States of America	Honduras	-9	10.85	-9	10.85	-9	0	0	0	0	0	0	-9	-9	-9	-9	-9	1	4
2	91	1922	United States of America	Honduras	4.6900001	10.85	4.6900001	10.85	15.540001	0	0	0	0	0	0	-9	-9	-9	-9	1	1	4
2	91	1923	United States of America	Honduras	7.1799998	9.7799997	7.1799998	9.7799997	16.959999	0	0	0	0	0	0	-9	-9	-9	-9	1	1	4
2	91	1924	United States of America	Honduras	11.07	10.26	11.07	10.26	21.33	0	0	0	0	0	0	-9	-9	-9	-9	1	1	4
2	91	1925	United States of America	Honduras	11.07	10.26	11.07	10.26	21.33	0	0	0	0	0	0	-9	-9	-9	-9	1	1	4
2	91	1926	United States of America	Honduras	13.48	8.4399996	13.48	8.4399996	21.919998	0	0	0	0	0	0	-9	-9	-9	-9	1	1	4
2	91	1927	United States of America	Honduras	17.639999	10.02	17.639999	10.02	27.66	0	0	0	0	0	0	-9	-9	-9	-9	1	1	4
2	91	1928	United States of America	Honduras	18.27	11.56	18.27	11.56	29.830002	0	0	0	0	0	0	-9	-9	-9	-9	1	1	4
2	91	1929	United States of America	Honduras	19.530001	11.88	19.530001	11.88	31.41	0	0	0	0	0	0	-9	-9	-9	-9	1	1	4
2	91	1930	United States of America	Honduras	19.35	11.88	19.35	11.88	31.23	0	0	0	0	0	0	-9	-9	-9	-9	1	1	4
2	91	1931	United States of America	Honduras	11.88	6.3699999	11.88	6.3699999	18.25	0	0	0	0	0	0	-9	-9	-9	-9	1	1	4
2	91	1932	United States of America	Honduras	9.6700001	4.6399999	9.6700001	4.6399999	14.309999	0	0	0	0	0	0	-9	-9	-9	-9	1	1	4
2	91	1933	United States of America	Honduras	8.8900003	5.8800001	8.8900003	5.8800001	14.77	0	0	0	0	0	0	-9	-9	-9	-9	1	1	4
2	91	1934	United States of America	Honduras	8.6999998	6.1799998	8.6999998	6.1799998	14.879999	0	0	0	0	0	0	-9	-9	-9	-9	1	1	4
2	91	1935	United States of America	Honduras	7	6	7	6	13	0	0	0	0	0	0	-9	-9	-9	-9	1	1	4
2	91	1936	United States of America	Honduras	8.5600004	6.02	8.5600004	6.02	14.58	0	0	0	0	0	0	-9	-9	-9	-9	1	1	4
2	91	1937	United States of America	Honduras	6.3800001	5.8699999	6.3800001	5.8699999	12.25	0	0	0	0	0	0	-9	-9	-9	-9	1	1	4
2	91	1938	United States of America	Honduras	8.9399996	7	8.9399996	7	15.94	0	0	0	0	0	0	-9	-9	-9	-9	1	1	4
2	91	1939	United States of America	Honduras	-9	-9	-9	-9	-9	0	0	0	0	0	0	-9	-9	-9	-9	-9	-9	4
2	91	1940	United States of America	Honduras	-9	-9	-9	-9	-9	0	0	0	0	0	0	-9	-9	-9	-9	-9	-9	4
2	91	1941	United States of America	Honduras	-9	-9	-9	-9	-9	0	0	0	0	0	0	-9	-9	-9	-9	-9	-9	4
2	91	1942	United States of America	Honduras	-9	-9	-9	-9	-9	0	0	0	0	0	0	-9	-9	-9	-9	-9	-9	4
2	91	1943	United States of America	Honduras	-9	-9	-9	-9	-9	0	0	0	0	0	0	-9	-9	-9	-9	-9	-9	4
2	91	1944	United States of America	Honduras	-9	-9	-9	-9	-9	0	0	0	0	0	0	-9	-9	-9	-9	-9	-9	4
2	91	1945	United States of America	Honduras	-9	-9	-9	-9	-9	0	0	0	0	0	0	-9	-9	-9	-9	-9	-9	4
2	91	1946	United States of America	Honduras	-9	-9	-9	-9	-9	0	0	0	0	0	0	-9	-9	-9	-9	-9	-9	4
2	91	1947	United States of America	Honduras	-9	-9	-9	-9	-9	0	0	0	0	0	0	-9	-9	-9	-9	-9	-9	4
2	91	1948	United States of America	Honduras	17	30.690001	17	30.690001	47.690002	0	0	0	0	0	0	-9	-9	-9	-9	1	1	4
2	91	1949	United States of America	Honduras	17	33.330002	17	33.330002	50.330002	0	0	0	0	0	0	-9	-9	-9	-9	1	1	4
2	91	1950	United States of America	Honduras	21	28.16	21	28.16	49.16	0	0	0	0	0	0	-9	-9	-9	-9	1	1	4
2	91	1951	United States of America	Honduras	33	37.950001	33	37.950001	70.949997	0	0	0	0	0	0	-9	-9	-9	-9	1	1	4
2	91	1952	United States of America	Honduras	30	46.75	30	46.75	76.75	0	0	0	0	0	0	-9	-9	-9	-9	1	1	4
2	91	1953	United States of America	Honduras	38	42.349998	38	42.349998	80.349998	0	0	0	0	0	0	-9	-9	-9	-9	1	1	4
2	91	1954	United States of America	Honduras	33	38.830002	33	38.830002	71.830002	0	0	0	0	0	0	-9	-9	-9	-9	1	1	4
2	91	1955	United States of America	Honduras	27	39.490002	27	39.490002	66.490005	0	0	0	0	0	0	-9	-9	-9	-9	1	1	4
2	91	1956	United States of America	Honduras	34	43.560001	34	43.560001	77.559998	0	0	0	0	0	0	-9	-9	-9	-9	1	1	4
2	91	1957	United States of America	Honduras	31	48.400002	31	48.400002	79.400002	0	0	0	0	0	0	-9	-9	-9	-9	1	1	4
2	91	1958	United States of America	Honduras	33	40.099998	33	40.099998	73.099998	0	0	0	0	0	0	-9	-9	-9	-9	1	1	4
2	91	1959	United States of America	Honduras	30	33	30	33	63	0	0	0	0	0	0	-9	-9	-9	-9	1	1	4
2	91	1960	United States of America	Honduras	39	40.099998	39	40.099998	79.099998	0	0	0	0	0	0	-9	-9	-9	-9	3	3	4
2	91	1961	United States of America	Honduras	37	37.5	37	37.5	74.5	0	0	0	0	0	0	-9	-9	-9	-9	3	3	4
2	91	1962	United States of America	Honduras	37	41.299999	37	41.299999	78.300003	0	0	0	0	0	0	-9	-9	-9	-9	3	3	4
2	91	1963	United States of America	Honduras	37	45.5	37	45.5	82.5	0	0	0	0	0	0	-9	-9	-9	-9	3	3	4
2	91	1964	United States of America	Honduras	49	49.700001	49	49.700001	98.699997	0	0	0	0	0	0	-9	-9	-9	-9	3	3	4
2	91	1965	United States of America	Honduras	82	57.5	82	57.5	139.5	0	0	0	0	0	0	-9	-9	-9	-9	3	3	4
2	91	1966	United States of America	Honduras	97	74.300003	97	74.300003	171.3	0	0	0	0	0	0	-9	-9	-9	-9	3	3	4
2	91	1967	United States of America	Honduras	78	79.099998	78	79.099998	157.10001	0	0	0	0	0	0	-9	-9	-9	-9	3	3	4
2	91	1968	United States of America	Honduras	95	84.569	95	84.569	179.569	0	0	0	0	0	0	-9	-9	-9	-9	3	3	4
2	91	1969	United States of America	Honduras	101	80.491997	101	80.491997	181.492	0	0	0	0	0	0	-9	-9	-9	-9	3	3	4
2	91	1970	United States of America	Honduras	109	91.487	109	91.487	200.487	0	0	0	0	0	0	-9	-9	-9	-9	3	3	4
2	91	1971	United States of America	Honduras	128	91.487999	128	91.487999	219.48801	0	0	0	0	0	0	-9	-9	-9	-9	3	3	4
2	91	1972	United States of America	Honduras	123	85.142998	123	85.142998	208.14301	0	0	0	0	0	0	-9	-9	-9	-9	3	3	4
2	91	1973	United States of America	Honduras	159.8	107.239	159.8	107.239	267.039	0	0	0	0	0	0	-9	-9	-9	-9	3	3	4
2	91	1974	United States of America	Honduras	162.3	153.87399	162.3	153.87399	316.17401	0	0	0	0	0	0	-9	-9	-9	-9	3	3	4
2	91	1975	United States of America	Honduras	163	170.881	163	170.881	333.88101	0	0	0	0	0	0	-9	-9	-9	-9	3	3	4
2	91	1976	United States of America	Honduras	247	198.17101	247	198.17101	445.17099	0	0	0	0	0	0	-9	-9	-9	-9	3	3	4
2	91	1977	United States of America	Honduras	292.89999	248.69	292.89999	248.69	541.59003	0	0	0	0	0	0	-9	-9	-9	-9	3	3	4
2	91	1978	United States of America	Honduras	379.89999	293.117	379.89999	293.117	673.01703	0	0	0	0	0	0	-9	-9	-9	-9	3	3	4
2	91	1979	United States of America	Honduras	468.70001	358.12701	468.70001	358.12701	826.82703	0	0	0	0	0	0	-9	-9	-9	-9	3	3	4
2	91	1980	United States of America	Honduras	474.89999	426.03601	474.89999	426.03601	900.93597	0	0	0	0	0	0	-9	-9	-9	-9	3	3	4
2	91	1981	United States of America	Honduras	493.10001	391.94699	493.10001	391.94699	885.047	0	0	0	0	0	0	-9	-9	-9	-9	3	3	4
2	91	1982	United States of America	Honduras	425.60001	273.496	425.60001	273.496	699.09601	0	0	0	0	0	0	-9	-9	-9	-9	3	3	4
2	91	1983	United States of America	Honduras	435	295.94699	435	295.94699	730.94702	0	0	0	0	0	0	-9	-9	-9	-9	3	3	4
2	91	1984	United States of America	Honduras	450	354.27209	450	354.27209	804.27209	0	0	0	0	0	0	-9	-9	-9	-9	3	3	4
2	91	1985	United States of America	Honduras	432.5	320.52972	432.5	320.52972	753.02972	0	0	0	0	0	0	-9	-9	-9	-9	3	3	4
2	91	1986	United States of America	Honduras	487.39999	281.87399	487.39999	281.87399	769.27399	0	0	0	0	0	0	-9	-9	-9	-9	3	3	4
2	91	1987	United States of America	Honduras	564.79999	323.60001	564.79999	323.60001	888.40002	0	0	0	0	0	0	-9	-9	-9	-9	3	3	4
2	91	1988	United States of America	Honduras	513.70001	374.60001	513.70001	374.60001	888.29999	0	0	0	0	0	0	-9	-9	-9	-9	3	3	4
2	91	1989	United States of America	Honduras	534.383	429.16699	534.383	429.16699	963.54999	0	0	0	0	0	0	-9	-9	-9	-9	3	3	4
2	91	1990	United States of America	Honduras	561.29999	348.10001	561.29999	348.10001	909.40002	0	0	0	0	0	0	-9	-9	-9	-9	3	3	4
2	91	1991	United States of America	Honduras	617.29999	356.60001	617.29999	356.60001	973.90002	0	0	0	0	0	0	-9	-9	-9	-9	3	3	4
2	91	1992	United States of America	Honduras	851	547.20001	851	547.20001	1398.2	0	0	0	0	0	0	-9	-9	-9	-9	3	3	4
2	91	1993	United States of America	Honduras	984.90002	588.29999	984.90002	588.29999	1573.2	0	0	0	0	0	0	-9	-9	-9	-9	3	3	4
2	91	1994	United States of America	Honduras	1175.1	626.59998	1175.1	626.59998	1801.7	0	0	0	0	0	0	-9	-9	-9	-9	3	3	4
2	91	1995	United States of America	Honduras	1541.6	705.20001	1541.6	705.20001	2246.8	0	0	0	0	0	0	-9	-9	-9	-9	3	3	4
2	91	1996	United States of America	Honduras	1899.8	857.59998	1899.8	857.59998	2757.3999	0	0	0	0	0	0	-9	-9	-9	-9	3	3	4
2	91	1997	United States of America	Honduras	2438.8	1033	2438.8	1033	3471.8	0	0	0	0	0	0	-9	-9	-9	-9	3	3	4
2	91	1998	United States of America	Honduras	2662.1001	1153.9	2662.1001	1153.9	3816	0	0	0	0	0	0	-9	-9	-9	-9	3	3	4
2	91	1999	United States of America	Honduras	2791.8999	2572.1299	2791.8999	2572.1299	5364.0298	0	0	0	0	0	0	-9	-9	-9	-9	3	3	4
2	91	2000	United States of America	Honduras	3173.7	1356.457	3173.7	1356.457	4530.1572	0	0	0	0	0	0	-9	-9	-9	-9	3	3	4
2	91	2001	United States of America	Honduras	3248.8	1448.53	3248.8	1448.53	4697.3301	0	0	0	0	0	0	-9	-9	-9	-9	3	3	4
2	91	2002	United States of America	Honduras	3396.3	1337.3972	3396.3	1337.3972	4733.6973	0	0	0	0	0	0	-9	-9	-9	-9	3	3	4
2	91	2003	United States of America	Honduras	3453.8999	1459.6205	3453.8999	1459.6205	4913.5205	0	0	0	0	0	0	-9	-9	-9	-9	3	3	4
2	91	2004	United States of America	Honduras	3804.3999	1715.1674	3804.3999	1715.1674	5519.5674	0	0	0	0	0	0	-9	-9	-9	-9	3	3	4
2	91	2005	United States of America	Honduras	3919.8	1821.2632	3919.8	1821.2632	5741.063	0	0	0	0	0	0	-9	-9	-9	-9	3	3	4
2	91	2006	United States of America	Honduras	3893.1001	2102.8892	3893.1001	2102.8892	5995.9893	0	0	0	0	0	0	-9	-9	-9	-9	3	3	4
2	91	2007	United States of America	Honduras	4101.2998	2923.5942	4101.2998	2923.5942	7024.8945	0	0	0	0	0	0	-9	-9	-9	-9	3	3	4
2	91	2008	United States of America	Honduras	4233.6001	3539.6343	4233.6001	3539.6343	7773.2344	0	0	0	0	0	0	-9	-9	-9	-9	3	3	4
2	91	2009	United States of America	Honduras	3489.7	2052.0227	3489.7	2052.0227	5541.7227	0	0	0	0	0	0	-9	-9	-9	-9	3	3	4
2	91	2010	United States of America	Honduras	4102.6001	2887.1777	4102.6001	2887.1777	6989.7778	0	0	0	0	0	0	-9	-9	-9	-9	3	3	4
2	91	2011	United States of America	Honduras	4691.8999	4208.7603	4691.8999	4208.7603	8900.6602	0	0	0	0	0	0	-9	-9	-9	-9	3	3	4
2	91	2012	United States of America	Honduras	4854.8999	4132.959	4854.8999	4132.959	8987.8594	0	0	0	0	0	0	-9	-9	-9	-9	3	3	4
2	91	2013	United States of America	Honduras	4758.3999	3972.2061	4758.3999	3972.2061	8730.6064	0	0	0	0	0	0	-9	-9	-9	-9	3	3	4
2	91	2014	United States of America	Honduras	4643.1958	4881.0815	4643.1958	4881.0815	9524.2773	0	0	0	0	0	0	-9	-9	-9	-9	3	3	4
2	92	1875	United States of America	El Salvador	-9	-9	-9	-9	-9	0	0	0	0	0	0	-9	-9	-9	-9	-9	-9	4
2	92	1876	United States of America	El Salvador	-9	-9	-9	-9	-9	0	0	0	0	0	0	-9	-9	-9	-9	-9	-9	4
2	92	1877	United States of America	El Salvador	-9	-9	-9	-9	-9	0	0	0	0	0	0	-9	-9	-9	-9	-9	-9	4
2	92	1878	United States of America	El Salvador	-9	-9	-9	-9	-9	0	0	0	0	0	0	-9	-9	-9	-9	-9	-9	4
2	92	1879	United States of America	El Salvador	-9	-9	-9	-9	-9	0	0	0	0	0	0	-9	-9	-9	-9	-9	-9	4
2	92	1880	United States of America	El Salvador	-9	-9	-9	-9	-9	0	0	0	0	0	0	-9	-9	-9	-9	-9	-9	4
2	92	1881	United States of America	El Salvador	-9	-9	-9	-9	-9	0	0	0	0	0	0	-9	-9	-9	-9	-9	-9	4
2	92	1882	United States of America	El Salvador	-9	-9	-9	-9	-9	0	0	0	0	0	0	-9	-9	-9	-9	-9	-9	4
2	92	1883	United States of America	El Salvador	-9	-9	-9	-9	-9	0	0	0	0	0	0	-9	-9	-9	-9	-9	-9	4
2	92	1884	United States of America	El Salvador	-9	-9	-9	-9	-9	0	0	0	0	0	0	-9	-9	-9	-9	-9	-9	4
2	92	1885	United States of America	El Salvador	-9	-9	-9	-9	-9	0	0	0	0	0	0	-9	-9	-9	-9	-9	-9	4
2	92	1886	United States of America	El Salvador	-9	-9	-9	-9	-9	0	0	0	0	0	0	-9	-9	-9	-9	-9	-9	4
2	92	1887	United States of America	El Salvador	-9	-9	-9	-9	-9	0	0	0	0	0	0	-9	-9	-9	-9	-9	-9	4
2	92	1888	United States of America	El Salvador	-9	-9	-9	-9	-9	0	0	0	0	0	0	-9	-9	-9	-9	-9	-9	4
2	92	1889	United States of America	El Salvador	-9	-9	-9	-9	-9	0	0	0	0	0	0	-9	-9	-9	-9	-9	-9	4
2	92	1890	United States of America	El Salvador	-9	-9	-9	-9	-9	0	0	0	0	0	0	-9	-9	-9	-9	-9	-9	4
2	92	1891	United States of America	El Salvador	1.78	1.15	1.78	1.15	2.9299998	0	0	0	0	0	0	-9	-9	-9	-9	1	1	4
2	92	1892	United States of America	El Salvador	2.3299999	1.29	2.3299999	1.29	3.6199999	0	0	0	0	0	0	-9	-9	-9	-9	1	1	4
2	92	1893	United States of America	El Salvador	1.35	1.13	1.35	1.13	2.48	0	0	0	0	0	0	-9	-9	-9	-9	1	1	4
2	92	1894	United States of America	El Salvador	-9	-9	-9	-9	-9	0	0	0	0	0	0	-9	-9	-9	-9	-9	-9	4
2	92	1895	United States of America	El Salvador	-9	-9	-9	-9	-9	0	0	0	0	0	0	-9	-9	-9	-9	-9	-9	4
2	92	1896	United States of America	El Salvador	1.16	1.6	1.16	1.6	2.76	0	0	0	0	0	0	-9	-9	-9	-9	1	1	4
2	92	1897	United States of America	El Salvador	1.11	1.61	1.11	1.61	2.72	0	0	0	0	0	0	-9	-9	-9	-9	1	1	4
2	92	1898	United States of America	El Salvador	.79000002	.79000002	.79000002	.79000002	1.58	0	0	0	0	0	0	-9	-9	-9	-9	1	1	4
2	92	1899	United States of America	El Salvador	1.08	.62	1.08	.62	1.7	0	0	0	0	0	0	-9	-9	-9	-9	1	1	4
2	92	1900	United States of America	El Salvador	-9	-9	-9	-9	-9	0	0	0	0	0	0	-9	-9	-9	-9	-9	-9	4
2	92	1901	United States of America	El Salvador	-9	-9	-9	-9	-9	0	0	0	0	0	0	-9	-9	-9	-9	-9	-9	4
2	92	1902	United States of America	El Salvador	-9	-9	-9	-9	-9	0	0	0	0	0	0	-9	-9	-9	-9	-9	-9	4
2	92	1903	United States of America	El Salvador	-9	-9	-9	-9	-9	0	0	0	0	0	0	-9	-9	-9	-9	-9	-9	4
2	92	1904	United States of America	El Salvador	-9	-9	-9	-9	-9	0	0	0	0	0	0	-9	-9	-9	-9	-9	-9	4
2	92	1905	United States of America	El Salvador	1.1900001	1.35	1.1900001	1.35	2.54	0	0	0	0	0	0	-9	-9	-9	-9	1	1	4
2	92	1906	United States of America	El Salvador	-9	-9	-9	-9	-9	0	0	0	0	0	0	-9	-9	-9	-9	-9	-9	4
2	92	1907	United States of America	El Salvador	-9	-9	-9	-9	-9	0	0	0	0	0	0	-9	-9	-9	-9	-9	-9	4
2	92	1908	United States of America	El Salvador	-9	-9	-9	-9	-9	0	0	0	0	0	0	-9	-9	-9	-9	-9	-9	4
2	92	1909	United States of America	El Salvador	-9	-9	-9	-9	-9	0	0	0	0	0	0	-9	-9	-9	-9	-9	-9	4
2	92	1910	United States of America	El Salvador	2.22	1.34	2.22	1.34	3.5599999	0	0	0	0	0	0	-9	-9	-9	-9	1	1	4
2	92	1911	United States of America	El Salvador	2.8199999	1.8099999	2.8199999	1.8099999	4.6300001	0	0	0	0	0	0	-9	-9	-9	-9	1	1	4
2	92	1912	United States of America	El Salvador	2.5799999	2.6199999	2.5799999	2.6199999	5.1999998	0	0	0	0	0	0	-9	-9	-9	-9	1	1	4
2	92	1913	United States of America	El Salvador	6.6900001	2.4000001	6.6900001	2.4000001	9.0900002	0	0	0	0	0	0	-9	-9	-9	-9	1	1	4
2	92	1914	United States of America	El Salvador	-9	-9	-9	-9	-9	0	0	0	0	0	0	-9	-9	-9	-9	-9	-9	4
2	92	1915	United States of America	El Salvador	-9	-9	-9	-9	-9	0	0	0	0	0	0	-9	-9	-9	-9	-9	-9	4
2	92	1916	United States of America	El Salvador	-9	-9	-9	-9	-9	0	0	0	0	0	0	-9	-9	-9	-9	-9	-9	4
2	92	1917	United States of America	El Salvador	-9	-9	-9	-9	-9	0	0	0	0	0	0	-9	-9	-9	-9	-9	-9	4
2	92	1918	United States of America	El Salvador	-9	-9	-9	-9	-9	0	0	0	0	0	0	-9	-9	-9	-9	-9	-9	4
2	92	1919	United States of America	El Salvador	-9	-9	-9	-9	-9	0	0	0	0	0	0	-9	-9	-9	-9	-9	-9	4
2	92	1920	United States of America	El Salvador	5.8099999	3.8900001	5.8099999	3.8900001	9.6999998	0	0	0	0	0	0	-9	-9	-9	-9	1	1	4
2	92	1921	United States of America	El Salvador	3.29	5.9000001	3.29	5.9000001	9.1900005	0	0	0	0	0	0	-9	-9	-9	-9	1	1	4
2	92	1922	United States of America	El Salvador	3.74	4.8699999	3.74	4.8699999	8.6099997	0	0	0	0	0	0	-9	-9	-9	-9	1	1	4
2	92	1923	United States of America	El Salvador	6.5100002	5.3499999	6.5100002	5.3499999	11.860001	0	0	0	0	0	0	-9	-9	-9	-9	1	1	4
2	92	1924	United States of America	El Salvador	12.66	12.66	4.6500001	12.66	25.32	1	0	0	0	0	0	-9	-9	-9	-9	1	1	4
2	92	1925	United States of America	El Salvador	2.79	13.02	2.79	13.02	15.81	0	0	0	0	0	0	-9	-9	-9	-9	1	1	4
2	92	1926	United States of America	El Salvador	-9	-9	-9	-9	-9	0	0	0	0	0	0	-9	-9	-9	-9	-9	-9	4
2	92	1927	United States of America	El Salvador	1.55	8.9399996	1.55	8.9399996	10.49	0	0	0	0	0	0	-9	-9	-9	-9	1	1	4
2	92	1928	United States of America	El Salvador	3.71	10.08	3.71	10.08	13.79	0	0	0	0	0	0	-9	-9	-9	-9	1	1	4
2	92	1929	United States of America	El Salvador	3.9400001	9.1800003	3.9400001	9.1800003	13.120001	0	0	0	0	0	0	-9	-9	-9	-9	1	1	4
2	92	1930	United States of America	El Salvador	.19	5.7199998	2.8150001	5.7199998	5.9099998	0	0	1	0	0	0	-9	-9	-9	-9	1	1	4
2	92	1931	United States of America	El Salvador	1.6900001	3.6400001	1.6900001	3.6400001	5.3299999	0	0	0	0	0	0	-9	-9	-9	-9	1	1	4
2	92	1932	United States of America	El Salvador	.94999999	2.46	.94999999	2.46	3.4100001	0	0	0	0	0	0	-9	-9	-9	-9	1	1	4
2	92	1933	United States of America	El Salvador	1.4400001	2.51	1.4400001	2.51	3.95	0	0	0	0	0	0	-9	-9	-9	-9	1	1	4
2	92	1934	United States of America	El Salvador	2.45	3.6300001	2.45	3.6300001	6.0799999	0	0	0	0	0	0	-9	-9	-9	-9	1	1	4
2	92	1935	United States of America	El Salvador	5	4	5	4	9	0	0	0	0	0	0	-9	-9	-9	-9	1	1	4
2	92	1936	United States of America	El Salvador	5.7800002	3.0899999	5.7800002	3.0899999	8.8699999	0	0	0	0	0	0	-9	-9	-9	-9	1	1	4
2	92	1937	United States of America	El Salvador	9.4099998	4.0300002	9.4099998	4.0300002	13.440001	0	0	0	0	0	0	-9	-9	-9	-9	1	1	4
2	92	1938	United States of America	El Salvador	6.75	4	6.75	4	10.75	0	0	0	0	0	0	-9	-9	-9	-9	1	1	4
2	92	1939	United States of America	El Salvador	-9	-9	-9	-9	-9	0	0	0	0	0	0	-9	-9	-9	-9	-9	-9	4
2	92	1940	United States of America	El Salvador	-9	-9	-9	-9	-9	0	0	0	0	0	0	-9	-9	-9	-9	-9	-9	4
2	92	1941	United States of America	El Salvador	-9	-9	-9	-9	-9	0	0	0	0	0	0	-9	-9	-9	-9	-9	-9	4
2	92	1942	United States of America	El Salvador	-9	-9	-9	-9	-9	0	0	0	0	0	0	-9	-9	-9	-9	-9	-9	4
2	92	1943	United States of America	El Salvador	-9	-9	-9	-9	-9	0	0	0	0	0	0	-9	-9	-9	-9	-9	-9	4
2	92	1944	United States of America	El Salvador	-9	-9	-9	-9	-9	0	0	0	0	0	0	-9	-9	-9	-9	-9	-9	4
2	92	1945	United States of America	El Salvador	-9	-9	-9	-9	-9	0	0	0	0	0	0	-9	-9	-9	-9	-9	-9	4
2	92	1946	United States of America	El Salvador	-9	-9	-9	-9	-9	0	0	0	0	0	0	-9	-9	-9	-9	-9	-9	4
2	92	1947	United States of America	El Salvador	-9	-9	-9	-9	-9	0	0	0	0	0	0	-9	-9	-9	-9	-9	-9	4
2	92	1948	United States of America	El Salvador	35	30.4	35	30.4	65.400002	0	0	0	0	0	0	-9	-9	-9	-9	1	1	4
2	92	1949	United States of America	El Salvador	45	28.4	45	28.4	73.400002	0	0	0	0	0	0	-9	-9	-9	-9	1	1	4
2	92	1950	United States of America	El Salvador	55	31.700001	55	31.700001	86.699997	0	0	0	0	0	0	-9	-9	-9	-9	1	1	4
2	92	1951	United States of America	El Salvador	68	40.099998	68	40.099998	108.1	0	0	0	0	0	0	-9	-9	-9	-9	1	1	4
2	92	1952	United States of America	El Salvador	66	42.400002	66	42.400002	108.4	0	0	0	0	0	0	-9	-9	-9	-9	1	1	4
2	92	1953	United States of America	El Salvador	70	43.799999	70	43.799999	113.8	0	0	0	0	0	0	-9	-9	-9	-9	1	1	4
2	92	1954	United States of America	El Salvador	66	51.200001	66	51.200001	117.2	0	0	0	0	0	0	-9	-9	-9	-9	1	1	4
2	92	1955	United States of America	El Salvador	68	52.400002	68	52.400002	120.4	0	0	0	0	0	0	-9	-9	-9	-9	1	1	4
2	92	1956	United States of America	El Salvador	53	55.200001	53	55.200001	108.2	0	0	0	0	0	0	-9	-9	-9	-9	1	1	4
2	92	1957	United States of America	El Salvador	60	59.400002	60	59.400002	119.4	0	0	0	0	0	0	-9	-9	-9	-9	1	1	4
2	92	1958	United States of America	El Salvador	53	52.599998	53	52.599998	105.6	0	0	0	0	0	0	-9	-9	-9	-9	1	1	4
2	92	1959	United States of America	El Salvador	40	44.5	40	44.5	84.5	0	0	0	0	0	0	-9	-9	-9	-9	1	1	4
2	92	1960	United States of America	El Salvador	35	52.5	35	52.5	87.5	0	0	0	0	0	0	-9	-9	-9	-9	3	3	4
2	92	1961	United States of America	El Salvador	39	42.599998	39	42.599998	81.599998	0	0	0	0	0	0	-9	-9	-9	-9	3	3	4
2	92	1962	United States of America	El Salvador	48	45.5	48	45.5	93.5	0	0	0	0	0	0	-9	-9	-9	-9	3	3	4
2	92	1963	United States of America	El Salvador	44	51.200001	44	51.200001	95.199997	0	0	0	0	0	0	-9	-9	-9	-9	3	3	4
2	92	1964	United States of America	El Salvador	47	66.400002	47	66.400002	113.4	0	0	0	0	0	0	-9	-9	-9	-9	3	3	4
2	92	1965	United States of America	El Salvador	52	62.599998	52	62.599998	114.6	0	0	0	0	0	0	-9	-9	-9	-9	3	3	4
2	92	1966	United States of America	El Salvador	48	71.5	48	71.5	119.5	0	0	0	0	0	0	-9	-9	-9	-9	3	3	4
2	92	1967	United States of America	El Salvador	57	69.800003	57	69.800003	126.8	0	0	0	0	0	0	-9	-9	-9	-9	3	3	4
2	92	1968	United States of America	El Salvador	47	61.799999	47	61.799999	108.8	0	0	0	0	0	0	-9	-9	-9	-9	3	3	4
2	92	1969	United States of America	El Salvador	43	60.931999	43	60.931999	103.932	0	0	0	0	0	0	-9	-9	-9	-9	3	3	4
2	92	1970	United States of America	El Salvador	51	63.314999	51	63.314999	114.315	0	0	0	0	0	0	-9	-9	-9	-9	3	3	4
2	92	1971	United States of America	El Salvador	55	70.088997	55	70.088997	125.089	0	0	0	0	0	0	-9	-9	-9	-9	3	3	4
2	92	1972	United States of America	El Salvador	52	76.304001	52	76.304001	128.304	0	0	0	0	0	0	-9	-9	-9	-9	3	3	4
2	92	1973	United States of America	El Salvador	126	109.027	126	109.027	235.02699	0	0	0	0	0	0	-9	-9	-9	-9	3	3	4
2	92	1974	United States of America	El Salvador	171	173.752	171	173.752	344.75201	0	0	0	0	0	0	-9	-9	-9	-9	3	3	4
2	92	1975	United States of America	El Salvador	191	188.32401	191	188.32401	379.32401	0	0	0	0	0	0	-9	-9	-9	-9	3	3	4
2	92	1976	United States of America	El Salvador	298	205.086	298	205.086	503.086	0	0	0	0	0	0	-9	-9	-9	-9	3	3	4
2	92	1977	United States of America	El Salvador	462.29999	277.241	462.29999	277.241	739.54102	0	0	0	0	0	0	-9	-9	-9	-9	3	3	4
2	92	1978	United States of America	El Salvador	301.60001	317.314	301.60001	317.314	618.914	0	0	0	0	0	0	-9	-9	-9	-9	3	3	4
2	92	1979	United States of America	El Salvador	458.5	294.98901	458.5	294.98901	753.48901	0	0	0	0	0	0	-9	-9	-9	-9	3	3	4
2	92	1980	United States of America	El Salvador	444	194.203	444	194.203	638.203	0	0	0	0	0	0	-9	-9	-9	-9	3	3	4
2	92	1981	United States of America	El Salvador	270.10001	249.83	270.10001	249.83	519.92999	0	0	0	0	0	0	-9	-9	-9	-9	3	3	4
2	92	1982	United States of America	El Salvador	333.10001	233.063	333.10001	233.063	566.16302	0	0	0	0	0	0	-9	-9	-9	-9	3	3	4
2	92	1983	United States of America	El Salvador	361.70001	289.569	361.70001	289.569	651.26898	0	0	0	0	0	0	-9	-9	-9	-9	3	3	4
2	92	1984	United States of America	El Salvador	406.20001	325.216	406.20001	325.216	731.41602	0	0	0	0	0	0	-9	-9	-9	-9	3	3	4
2	92	1985	United States of America	El Salvador	413.20001	325.836	413.20001	325.836	739.03601	0	0	0	0	0	0	-9	-9	-9	-9	3	3	4
2	92	1986	United States of America	El Salvador	401.20001	367.328	401.20001	367.328	768.52802	0	0	0	0	0	0	-9	-9	-9	-9	3	3	4
2	92	1987	United States of America	El Salvador	300.10001	366.996	300.10001	366.996	667.09601	0	0	0	0	0	0	-9	-9	-9	-9	3	3	4
2	92	1988	United States of America	El Salvador	298.5	382.5752	298.5	382.5752	681.0752	0	0	0	0	0	0	-9	-9	-9	-9	3	3	4
2	92	1989	United States of America	El Salvador	258.40701	462.94	258.40701	462.94	721.34698	0	0	0	0	0	0	-9	-9	-9	-9	3	3	4
2	92	1990	United States of America	El Salvador	255	541.24902	255	541.24902	796.24902	0	0	0	0	0	0	-9	-9	-9	-9	3	3	4
2	92	1991	United States of America	El Salvador	322.39999	561.88855	322.39999	561.88855	884.28851	0	0	0	0	0	0	-9	-9	-9	-9	3	3	4
2	92	1992	United States of America	El Salvador	409.20001	687.38702	409.20001	687.38702	1096.587	0	0	0	0	0	0	-9	-9	-9	-9	3	3	4
2	92	1993	United States of America	El Salvador	512.79999	855.49902	512.79999	855.49902	1368.299	0	0	0	0	0	0	-9	-9	-9	-9	3	3	4
2	92	1994	United States of America	El Salvador	634.59998	1251.8361	634.59998	1251.8361	1886.436	0	0	0	0	0	0	-9	-9	-9	-9	3	3	4
2	92	1995	United States of America	El Salvador	842.90002	1161.53	842.90002	1161.53	2004.4301	0	0	0	0	0	0	-9	-9	-9	-9	3	3	4
2	92	1996	United States of America	El Salvador	1111.3	1063.5658	1111.3	1063.5658	2174.866	0	0	0	0	0	0	-9	-9	-9	-9	3	3	4
2	92	1997	United States of America	El Salvador	1385.4	1224.5844	1385.4	1224.5844	2609.9844	0	0	0	0	0	0	-9	-9	-9	-9	3	3	4
2	92	1998	United States of America	El Salvador	1479.1	1197.5942	1479.1	1197.5942	2676.6943	0	0	0	0	0	0	-9	-9	-9	-9	3	3	4
2	92	1999	United States of America	El Salvador	1639.7	1170.9386	1639.7	1170.9386	2810.6387	0	0	0	0	0	0	-9	-9	-9	-9	3	3	4
2	92	2000	United States of America	El Salvador	1952.5	2475.8005	1952.5	2475.8005	4428.3008	0	0	0	0	0	0	-9	-9	-9	-9	3	3	4
2	92	2001	United States of America	El Salvador	1934.5	2485.1746	1934.5	2485.1746	4419.6743	0	0	0	0	0	0	-9	-9	-9	-9	3	3	4
2	92	2002	United States of America	El Salvador	2038.4	2590.874	2038.4	2590.874	4629.2739	0	0	0	0	0	0	-9	-9	-9	-9	3	3	4
2	92	2003	United States of America	El Salvador	2076.6001	2873.0796	2076.6001	2873.0796	4949.6797	0	0	0	0	0	0	-9	-9	-9	-9	3	3	4
2	92	2004	United States of America	El Salvador	2112.2	2971.5986	2112.2	2971.5986	5083.7983	0	0	0	0	0	0	-9	-9	-9	-9	3	3	4
2	92	2005	United States of America	El Salvador	2052.5	2470.8872	2052.5	2470.8872	4523.3872	0	0	0	0	0	0	-9	-9	-9	-9	3	3	4
2	92	2006	United States of America	El Salvador	1919	2718.542	1919	2718.542	4637.542	0	0	0	0	0	0	-9	-9	-9	-9	3	3	4
2	92	2007	United States of America	El Salvador	2118.3999	3153.4866	2118.3999	3153.4866	5271.8867	0	0	0	0	0	0	-9	-9	-9	-9	3	3	4
2	92	2008	United States of America	El Salvador	2308.7	3354.3623	2308.7	3354.3623	5663.0625	0	0	0	0	0	0	-9	-9	-9	-9	3	3	4
2	92	2009	United States of America	El Salvador	1881.1	2615.5425	1881.1	2615.5425	4496.6426	0	0	0	0	0	0	-9	-9	-9	-9	3	3	4
2	92	2010	United States of America	El Salvador	2282	3126.4458	2282	3126.4458	5408.4458	0	0	0	0	0	0	-9	-9	-9	-9	3	3	4
2	92	2011	United States of America	El Salvador	2557.8999	3804.5078	2557.8999	3804.5078	6362.4077	0	0	0	0	0	0	-9	-9	-9	-9	3	3	4
2	92	2012	United States of America	El Salvador	2670.3999	3889.9753	2670.3999	3889.9753	6560.3755	0	0	0	0	0	0	-9	-9	-9	-9	3	3	4
2	92	2013	United States of America	El Salvador	2516.5	4190.4785	2516.5	4190.4785	6706.9785	0	0	0	0	0	0	-9	-9	-9	-9	3	3	4
2	92	2014	United States of America	El Salvador	2395.4641	4310.6733	2395.4641	4310.6733	6706.1377	0	0	0	0	0	0	-9	-9	-9	-9	3	3	4
2	93	1900	United States of America	Nicaragua	-9	-9	-9	-9	-9	0	0	0	0	0	0	-9	-9	-9	-9	-9	-9	4
2	93	1901	United States of America	Nicaragua	-9	-9	-9	-9	-9	0	0	0	0	0	0	-9	-9	-9	-9	-9	-9	4
2	93	1902	United States of America	Nicaragua	-9	-9	-9	-9	-9	0	0	0	0	0	0	-9	-9	-9	-9	-9	-9	4
2	93	1903	United States of America	Nicaragua	-9	-9	-9	-9	-9	0	0	0	0	0	0	-9	-9	-9	-9	-9	-9	4
2	93	1904	United States of America	Nicaragua	-9	-9	-9	-9	-9	0	0	0	0	0	0	-9	-9	-9	-9	-9	-9	4
2	93	1905	United States of America	Nicaragua	-9	-9	-9	-9	-9	0	0	0	0	0	0	-9	-9	-9	-9	-9	-9	4
2	93	1906	United States of America	Nicaragua	-9	-9	-9	-9	-9	0	0	0	0	0	0	-9	-9	-9	-9	-9	-9	4
2	93	1907	United States of America	Nicaragua	-9	-9	-9	-9	-9	0	0	0	0	0	0	-9	-9	-9	-9	-9	-9	4
2	93	1908	United States of America	Nicaragua	-9	-9	-9	-9	-9	0	0	0	0	0	0	-9	-9	-9	-9	-9	-9	4
2	93	1909	United States of America	Nicaragua	-9	-9	-9	-9	-9	0	0	0	0	0	0	-9	-9	-9	-9	-9	-9	4
2	93	1910	United States of America	Nicaragua	1.6	1.62	1.6	1.62	3.22	0	0	0	0	0	0	-9	-9	-9	-9	1	1	4
2	93	1911	United States of America	Nicaragua	1.7	2.75	1.7	2.75	4.4499998	0	0	0	0	0	0	-9	-9	-9	-9	1	1	4
2	93	1912	United States of America	Nicaragua	1.76	2.54	1.76	2.54	4.3000002	0	0	0	0	0	0	-9	-9	-9	-9	1	1	4
2	93	1913	United States of America	Nicaragua	2.6900001	3.21	2.6900001	3.21	5.9000001	0	0	0	0	0	0	-9	-9	-9	-9	1	1	4
2	93	1914	United States of America	Nicaragua	-9	-9	-9	-9	-9	0	0	0	0	0	0	-9	-9	-9	-9	-9	-9	4
2	93	1915	United States of America	Nicaragua	-9	-9	-9	-9	-9	0	0	0	0	0	0	-9	-9	-9	-9	-9	-9	4
2	93	1916	United States of America	Nicaragua	-9	-9	-9	-9	-9	0	0	0	0	0	0	-9	-9	-9	-9	-9	-9	4
2	93	1917	United States of America	Nicaragua	-9	-9	-9	-9	-9	0	0	0	0	0	0	-9	-9	-9	-9	-9	-9	4
2	93	1918	United States of America	Nicaragua	-9	-9	-9	-9	-9	0	0	0	0	0	0	-9	-9	-9	-9	-9	-9	4
2	93	1919	United States of America	Nicaragua	-9	-9	-9	-9	-9	0	0	0	0	0	0	-9	-9	-9	-9	-9	-9	4
2	93	1920	United States of America	Nicaragua	9.1300001	11.04	9.1300001	11.04	20.17	0	0	0	0	0	0	-9	-9	-9	-9	1	1	4
2	93	1921	United States of America	Nicaragua	6.2600002	3.8499999	6.2600002	3.8499999	10.110001	0	0	0	0	0	0	-9	-9	-9	-9	1	1	4
2	93	1922	United States of America	Nicaragua	5.5	4.04	5.5	4.04	9.54	0	0	0	0	0	0	-9	-9	-9	-9	1	1	4
2	93	1923	United States of America	Nicaragua	7.8099999	5.4499998	7.8099999	5.4499998	13.26	0	0	0	0	0	0	-9	-9	-9	-9	1	1	4
2	93	1924	United States of America	Nicaragua	7.3600001	6.3600001	7.3600001	6.3600001	13.72	0	0	0	0	0	0	-9	-9	-9	-9	1	1	4
2	93	1925	United States of America	Nicaragua	7.8899999	7.1999998	7.8899999	7.1999998	15.09	0	0	0	0	0	0	-9	-9	-9	-9	1	1	4
2	93	1926	United States of America	Nicaragua	6.8299999	7.04	6.8299999	7.04	13.87	0	0	0	0	0	0	-9	-9	-9	-9	1	1	4
2	93	1927	United States of America	Nicaragua	4.9699998	6.7199998	4.9699998	6.7199998	11.69	0	0	0	0	0	0	-9	-9	-9	-9	1	1	4
2	93	1928	United States of America	Nicaragua	5.96	8.3000002	5.96	8.3000002	14.26	0	0	0	0	0	0	-9	-9	-9	-9	1	1	4
2	93	1929	United States of America	Nicaragua	5.6900001	7.3099999	5.6900001	7.3099999	13	0	0	0	0	0	0	-9	-9	-9	-9	1	1	4
2	93	1930	United States of America	Nicaragua	3.99	-9	3.99	-9	-9	0	0	0	0	0	0	-9	-9	-9	-9	1	-9	4
2	93	1931	United States of America	Nicaragua	3.5	3.6800001	3.5	3.6800001	7.1800003	0	0	0	0	0	0	-9	-9	-9	-9	1	1	4
2	93	1932	United States of America	Nicaragua	2.9000001	2.1300001	2.9000001	2.1300001	5.0300002	0	0	0	0	0	0	-9	-9	-9	-9	1	1	4
2	93	1933	United States of America	Nicaragua	2.3800001	2.3399999	2.3800001	2.3399999	4.7200003	0	0	0	0	0	0	-9	-9	-9	-9	1	1	4
2	93	1934	United States of America	Nicaragua	2.54	2.6500001	2.54	2.6500001	5.1900001	0	0	0	0	0	0	-9	-9	-9	-9	1	1	4
2	93	1935	United States of America	Nicaragua	3	3	3	3	6	0	0	0	0	0	0	-9	-9	-9	-9	1	1	4
2	93	1936	United States of America	Nicaragua	.73000002	.75	2.46	2.25	4.71	0	0	1	1	0	1	-9	-9	-9	-9	1	1	4
2	93	1937	United States of America	Nicaragua	1.92	1.5	1.92	1.5	3.4200001	0	0	0	0	0	0	-9	-9	-9	-9	1	1	4
2	93	1938	United States of America	Nicaragua	3.96	3	3.96	3	6.96	0	0	0	0	0	0	-9	-9	-9	-9	1	1	4
2	93	1939	United States of America	Nicaragua	-9	-9	-9	-9	-9	0	0	0	0	0	0	-9	-9	-9	-9	-9	-9	4
2	93	1940	United States of America	Nicaragua	-9	-9	-9	-9	-9	0	0	0	0	0	0	-9	-9	-9	-9	-9	-9	4
2	93	1941	United States of America	Nicaragua	-9	-9	-9	-9	-9	0	0	0	0	0	0	-9	-9	-9	-9	-9	-9	4
2	93	1942	United States of America	Nicaragua	-9	-9	-9	-9	-9	0	0	0	0	0	0	-9	-9	-9	-9	-9	-9	4
2	93	1943	United States of America	Nicaragua	-9	-9	-9	-9	-9	0	0	0	0	0	0	-9	-9	-9	-9	-9	-9	4
2	93	1944	United States of America	Nicaragua	-9	-9	-9	-9	-9	0	0	0	0	0	0	-9	-9	-9	-9	-9	-9	4
2	93	1945	United States of America	Nicaragua	-9	-9	-9	-9	-9	0	0	0	0	0	0	-9	-9	-9	-9	-9	-9	4
2	93	1946	United States of America	Nicaragua	-9	-9	-9	-9	-9	0	0	0	0	0	0	-9	-9	-9	-9	-9	-9	4
2	93	1947	United States of America	Nicaragua	-9	-9	-9	-9	-9	0	0	0	0	0	0	-9	-9	-9	-9	-9	-9	4
2	93	1948	United States of America	Nicaragua	13	22.110001	13	22.110001	35.110001	0	0	0	0	0	0	-9	-9	-9	-9	1	1	4
2	93	1949	United States of America	Nicaragua	7	18.48	7	18.48	25.48	0	0	0	0	0	0	-9	-9	-9	-9	1	1	4
2	93	1950	United States of America	Nicaragua	20	22	20	22	42	0	0	0	0	0	0	-9	-9	-9	-9	1	1	4
2	93	1951	United States of America	Nicaragua	22	23.76	22	23.76	45.760002	0	0	0	0	0	0	-9	-9	-9	-9	1	1	4
2	93	1952	United States of America	Nicaragua	25	31.129999	25	31.129999	56.129997	0	0	0	0	0	0	-9	-9	-9	-9	1	1	4
2	93	1953	United States of America	Nicaragua	27	31.129999	27	31.129999	58.129997	0	0	0	0	0	0	-9	-9	-9	-9	1	1	4
2	93	1954	United States of America	Nicaragua	28	41.689999	28	41.689999	69.690002	0	0	0	0	0	0	-9	-9	-9	-9	1	1	4
2	93	1955	United States of America	Nicaragua	27	45.400002	27	45.400002	72.400002	0	0	0	0	0	0	-9	-9	-9	-9	1	1	4
2	93	1956	United States of America	Nicaragua	22	43.200001	22	43.200001	65.199997	0	0	0	0	0	0	-9	-9	-9	-9	1	1	4
2	93	1957	United States of America	Nicaragua	25	47.099998	25	47.099998	72.099998	0	0	0	0	0	0	-9	-9	-9	-9	1	1	4
2	93	1958	United States of America	Nicaragua	23	42.799999	23	42.799999	65.800003	0	0	0	0	0	0	-9	-9	-9	-9	1	1	4
2	93	1959	United States of America	Nicaragua	17	34.799999	17	34.799999	51.799999	0	0	0	0	0	0	-9	-9	-9	-9	1	1	4
2	93	1960	United States of America	Nicaragua	23	37.799999	23	37.799999	60.799999	0	0	0	0	0	0	-9	-9	-9	-9	3	3	4
2	93	1961	United States of America	Nicaragua	27	36.5	27	36.5	63.5	0	0	0	0	0	0	-9	-9	-9	-9	3	3	4
2	93	1962	United States of America	Nicaragua	30	49.5	30	49.5	79.5	0	0	0	0	0	0	-9	-9	-9	-9	3	3	4
2	93	1963	United States of America	Nicaragua	38	53.799999	38	53.799999	91.800003	0	0	0	0	0	0	-9	-9	-9	-9	3	3	4
2	93	1964	United States of America	Nicaragua	36	64.800003	36	64.800003	100.8	0	0	0	0	0	0	-9	-9	-9	-9	3	3	4
2	93	1965	United States of America	Nicaragua	39	75.599998	39	75.599998	114.6	0	0	0	0	0	0	-9	-9	-9	-9	3	3	4
2	93	1966	United States of America	Nicaragua	33	83.099998	33	83.099998	116.1	0	0	0	0	0	0	-9	-9	-9	-9	3	3	4
2	93	1967	United States of America	Nicaragua	45	87.599998	45	87.599998	132.60001	0	0	0	0	0	0	-9	-9	-9	-9	3	3	4
2	93	1968	United States of America	Nicaragua	53	70.199997	53	70.199997	123.2	0	0	0	0	0	0	-9	-9	-9	-9	3	3	4
2	93	1969	United States of America	Nicaragua	59	66.987999	59	66.987999	125.988	0	0	0	0	0	0	-9	-9	-9	-9	3	3	4
2	93	1970	United States of America	Nicaragua	65.5	72.295998	65.5	72.295998	137.79601	0	0	0	0	0	0	-9	-9	-9	-9	3	3	4
2	93	1971	United States of America	Nicaragua	74	69.745003	74	69.745003	143.745	0	0	0	0	0	0	-9	-9	-9	-9	3	3	4
2	93	1972	United States of America	Nicaragua	87	69.218002	87	69.218002	156.218	0	0	0	0	0	0	-9	-9	-9	-9	3	3	4
2	93	1973	United States of America	Nicaragua	116	112.549	116	112.549	228.549	0	0	0	0	0	0	-9	-9	-9	-9	3	3	4
2	93	1974	United States of America	Nicaragua	104	178.98801	104	178.98801	282.98801	0	0	0	0	0	0	-9	-9	-9	-9	3	3	4
2	93	1975	United States of America	Nicaragua	145	167.726	145	167.726	312.72601	0	0	0	0	0	0	-9	-9	-9	-9	3	3	4
2	93	1976	United States of America	Nicaragua	196	164.632	196	164.632	360.63199	0	0	0	0	0	0	-9	-9	-9	-9	3	3	4
2	93	1977	United States of America	Nicaragua	198.5	219.731	198.5	219.731	418.23099	0	0	0	0	0	0	-9	-9	-9	-9	3	3	4
2	93	1978	United States of America	Nicaragua	227	186.24899	227	186.24899	413.24899	0	0	0	0	0	0	-9	-9	-9	-9	3	3	4
2	93	1979	United States of America	Nicaragua	251	90.997002	251	214.17799	341.99701	0	0	0	1	0	0	-9	-9	-9	-9	3	3	4
2	93	1980	United States of America	Nicaragua	226.60001	242.10699	226.60001	242.10699	468.707	0	0	0	0	0	0	-9	-9	-9	-9	3	3	4
2	93	1981	United States of America	Nicaragua	152.10001	261.35699	152.10001	261.35699	413.457	0	0	0	0	0	0	-9	-9	-9	-9	3	3	4
2	93	1982	United States of America	Nicaragua	98.199997	147.556	98.199997	147.556	245.756	0	0	0	0	0	0	-9	-9	-9	-9	3	3	4
2	93	1983	United States of America	Nicaragua	108.5	156.763	108.5	156.763	265.263	0	0	0	0	0	0	-9	-9	-9	-9	3	3	4
2	93	1984	United States of America	Nicaragua	68.800003	133.993	68.800003	133.993	202.793	0	0	0	0	0	0	-9	-9	-9	-9	3	3	4
2	93	1985	United States of America	Nicaragua	49.599998	71.124001	49.599998	71.124001	120.724	0	0	0	0	0	0	-9	-9	-9	-9	3	3	4
2	93	1986	United States of America	Nicaragua	.89999998	20.674999	25.5	20.674999	21.575001	0	0	1	0	0	0	-9	-9	-9	-9	3	3	4
2	93	1987	United States of America	Nicaragua	1.4	18.978937	1.4	18.978937	20.378937	0	0	0	0	0	0	-9	-9	-9	-9	3	3	4
2	93	1988	United States of America	Nicaragua	1.2	19.941999	1.2	19.941999	21.142	0	0	0	0	0	0	-9	-9	-9	-9	3	3	4
2	93	1989	United States of America	Nicaragua	.032000002	22.389	8.3000002	22.389	22.421	0	0	1	0	0	0	-9	-9	-9	-9	3	3	4
2	93	1990	United States of America	Nicaragua	15.4	78.900002	15.4	78.900002	94.300003	0	0	0	0	0	0	-9	-9	-9	-9	3	3	4
2	93	1991	United States of America	Nicaragua	65.5	170.8	65.5	170.8	236.3	0	0	0	0	0	0	-9	-9	-9	-9	3	3	4
2	93	1992	United States of America	Nicaragua	72.300003	231.39999	72.300003	231.39999	303.70001	0	0	0	0	0	0	-9	-9	-9	-9	3	3	4
2	93	1993	United States of America	Nicaragua	136	197.7	136	197.7	333.70001	0	0	0	0	0	0	-9	-9	-9	-9	3	3	4
2	93	1994	United States of America	Nicaragua	178.89999	211.60001	178.89999	211.60001	390.5	0	0	0	0	0	0	-9	-9	-9	-9	3	3	4
2	93	1995	United States of America	Nicaragua	251.7	292	251.7	292	543.70001	0	0	0	0	0	0	-9	-9	-9	-9	3	3	4
2	93	1996	United States of America	Nicaragua	367.79999	368.20001	367.79999	368.20001	736	0	0	0	0	0	0	-9	-9	-9	-9	3	3	4
2	93	1997	United States of America	Nicaragua	459.39999	528.40002	459.39999	528.40002	987.79999	0	0	0	0	0	0	-9	-9	-9	-9	3	3	4
2	93	1998	United States of America	Nicaragua	471.39999	468.70001	471.39999	468.70001	940.09998	0	0	0	0	0	0	-9	-9	-9	-9	3	3	4
2	93	1999	United States of America	Nicaragua	497.29999	636.09998	497.29999	636.09998	1133.4	0	0	0	0	0	0	-9	-9	-9	-9	3	3	4
2	93	2000	United States of America	Nicaragua	597.29999	450.94409	597.29999	450.94409	1048.2441	0	0	0	0	0	0	-9	-9	-9	-9	3	3	4
2	93	2001	United States of America	Nicaragua	631.40002	493.77838	631.40002	493.77838	1125.1783	0	0	0	0	0	0	-9	-9	-9	-9	3	3	4
2	93	2002	United States of America	Nicaragua	706.90002	476.43253	706.90002	476.43253	1183.3325	0	0	0	0	0	0	-9	-9	-9	-9	3	3	4
2	93	2003	United States of America	Nicaragua	801.09998	467.86743	801.09998	467.86743	1268.9674	0	0	0	0	0	0	-9	-9	-9	-9	3	3	4
2	93	2004	United States of America	Nicaragua	1030.1	495.14056	1030.1	495.14056	1525.2406	0	0	0	0	0	0	-9	-9	-9	-9	3	3	4
2	93	2005	United States of America	Nicaragua	1226.6	524.83197	1226.6	524.83197	1751.4319	0	0	0	0	0	0	-9	-9	-9	-9	3	3	4
2	93	2006	United States of America	Nicaragua	1580.3	636.75433	1580.3	636.75433	2217.0544	0	0	0	0	0	0	-9	-9	-9	-9	3	3	4
2	93	2007	United States of America	Nicaragua	1663.1	784.54565	1663.1	784.54565	2447.6458	0	0	0	0	0	0	-9	-9	-9	-9	3	3	4
2	93	2008	United States of America	Nicaragua	1768.6	899.29858	1768.6	899.29858	2667.8987	0	0	0	0	0	0	-9	-9	-9	-9	3	3	4
2	93	2009	United States of America	Nicaragua	1672.6	692.52393	1672.6	692.52393	2365.124	0	0	0	0	0	0	-9	-9	-9	-9	3	3	4
2	93	2010	United States of America	Nicaragua	2093.6001	910.87054	2093.6001	910.87054	3004.4705	0	0	0	0	0	0	-9	-9	-9	-9	3	3	4
2	93	2011	United States of America	Nicaragua	2683.8	907.40076	2683.8	907.40076	3591.2007	0	0	0	0	0	0	-9	-9	-9	-9	3	3	4
2	93	2012	United States of America	Nicaragua	2835.1001	1078.0231	2835.1001	1078.0231	3913.123	0	0	0	0	0	0	-9	-9	-9	-9	3	3	4
2	93	2013	United States of America	Nicaragua	2880.3	844.96265	2880.3	844.96265	3725.2627	0	0	0	0	0	0	-9	-9	-9	-9	3	3	4
2	93	2014	United States of America	Nicaragua	3104.322	1115.5914	3104.322	1115.5914	4219.9136	0	0	0	0	0	0	-9	-9	-9	-9	3	3	4
2	94	1920	United States of America	Costa Rica	4.04	4.4299998	4.04	4.4299998	8.4699993	0	0	0	0	0	0	-9	-9	-9	-9	1	1	4
2	94	1921	United States of America	Costa Rica	3.9300001	2.49	3.9300001	2.49	6.4200001	0	0	0	0	0	0	-9	-9	-9	-9	1	1	4
2	94	1922	United States of America	Costa Rica	4.0300002	2.5899999	4.0300002	2.5899999	6.6199999	0	0	0	0	0	0	-9	-9	-9	-9	1	1	4
2	94	1923	United States of America	Costa Rica	3.4100001	2.8199999	3.4100001	2.8199999	6.23	0	0	0	0	0	0	-9	-9	-9	-9	1	1	4
2	94	1924	United States of America	Costa Rica	7.2800002	6.2399998	7.2800002	6.2399998	13.52	0	0	0	0	0	0	-9	-9	-9	-9	1	1	4
2	94	1925	United States of America	Costa Rica	7	7.5	7	7.5	14.5	0	0	0	0	0	0	-9	-9	-9	-9	1	1	4
2	94	1926	United States of America	Costa Rica	7.6399999	7.6999998	7.6399999	7.6999998	15.34	0	0	0	0	0	0	-9	-9	-9	-9	1	1	4
2	94	1927	United States of America	Costa Rica	5.9400001	-9	5.9400001	-9	-9	0	0	0	0	0	0	-9	-9	-9	-9	1	-9	4
2	94	1928	United States of America	Costa Rica	6.02	9.6800003	6.02	9.6800003	15.700001	0	0	0	0	0	0	-9	-9	-9	-9	1	1	4
2	94	1929	United States of America	Costa Rica	5.04	9.6800003	5.04	9.6800003	14.72	0	0	0	0	0	0	-9	-9	-9	-9	1	1	4
2	94	1930	United States of America	Costa Rica	4.1999998	5.4000001	4.1999998	5.4000001	9.6000004	0	0	0	0	0	0	-9	-9	-9	-9	1	1	4
2	94	1931	United States of America	Costa Rica	3.28	4.4899998	3.28	4.4899998	7.7699995	0	0	0	0	0	0	-9	-9	-9	-9	1	1	4
2	94	1932	United States of America	Costa Rica	3.3499999	2.8699999	3.3499999	2.8699999	6.2199998	0	0	0	0	0	0	-9	-9	-9	-9	1	1	4
2	94	1933	United States of America	Costa Rica	3.6800001	3.02	3.6800001	3.02	6.6999998	0	0	0	0	0	0	-9	-9	-9	-9	1	1	4
2	94	1934	United States of America	Costa Rica	2.4000001	4.04	2.4000001	4.04	6.4400001	0	0	0	0	0	0	-9	-9	-9	-9	1	1	4
2	94	1935	United States of America	Costa Rica	3	3	3	3	6	0	0	0	0	0	0	-9	-9	-9	-9	1	1	4
2	94	1936	United States of America	Costa Rica	3.6800001	3.6600001	3.6800001	3.6600001	7.3400002	0	0	0	0	0	0	-9	-9	-9	-9	1	1	4
2	94	1937	United States of America	Costa Rica	5.1799998	5.04	5.1799998	5.04	10.219999	0	0	0	0	0	0	-9	-9	-9	-9	1	1	4
2	94	1938	United States of America	Costa Rica	4.6199999	6	4.6199999	6	10.62	0	0	0	0	0	0	-9	-9	-9	-9	1	1	4
2	94	1939	United States of America	Costa Rica	-9	-9	-9	-9	-9	0	0	0	0	0	0	-9	-9	-9	-9	-9	-9	4
2	94	1940	United States of America	Costa Rica	-9	-9	-9	-9	-9	0	0	0	0	0	0	-9	-9	-9	-9	-9	-9	4
2	94	1941	United States of America	Costa Rica	-9	-9	-9	-9	-9	0	0	0	0	0	0	-9	-9	-9	-9	-9	-9	4
2	94	1942	United States of America	Costa Rica	-9	-9	-9	-9	-9	0	0	0	0	0	0	-9	-9	-9	-9	-9	-9	4
2	94	1943	United States of America	Costa Rica	-9	-9	-9	-9	-9	0	0	0	0	0	0	-9	-9	-9	-9	-9	-9	4
2	94	1944	United States of America	Costa Rica	-9	-9	-9	-9	-9	0	0	0	0	0	0	-9	-9	-9	-9	-9	-9	4
2	94	1945	United States of America	Costa Rica	-9	-9	-9	-9	-9	0	0	0	0	0	0	-9	-9	-9	-9	-9	-9	4
2	94	1946	United States of America	Costa Rica	-9	-9	-9	-9	-9	0	0	0	0	0	0	-9	-9	-9	-9	-9	-9	4
2	94	1947	United States of America	Costa Rica	-9	-9	-9	-9	-9	0	0	0	0	0	0	-9	-9	-9	-9	-9	-9	4
2	94	1948	United States of America	Costa Rica	25	32.900002	25	32.900002	57.900002	0	0	0	0	0	0	-9	-9	-9	-9	1	1	4
2	94	1949	United States of America	Costa Rica	26	31.6	26	31.6	57.599998	0	0	0	0	0	0	-9	-9	-9	-9	1	1	4
2	94	1950	United States of America	Costa Rica	26	30.9	26	30.9	56.900002	0	0	0	0	0	0	-9	-9	-9	-9	1	1	4
2	94	1951	United States of America	Costa Rica	30	36.799999	30	36.799999	66.800003	0	0	0	0	0	0	-9	-9	-9	-9	1	1	4
2	94	1952	United States of America	Costa Rica	33	42.900002	33	42.900002	75.900002	0	0	0	0	0	0	-9	-9	-9	-9	1	1	4
2	94	1953	United States of America	Costa Rica	37	44.200001	37	44.200001	81.199997	0	0	0	0	0	0	-9	-9	-9	-9	1	1	4
2	94	1954	United States of America	Costa Rica	35	47	35	47	82	0	0	0	0	0	0	-9	-9	-9	-9	1	1	4
2	94	1955	United States of America	Costa Rica	30	52.099998	30	52.099998	82.099998	0	0	0	0	0	0	-9	-9	-9	-9	1	1	4
2	94	1956	United States of America	Costa Rica	21	49.700001	21	49.700001	70.699997	0	0	0	0	0	0	-9	-9	-9	-9	1	1	4
2	94	1957	United States of America	Costa Rica	30	56.799999	30	56.799999	86.800003	0	0	0	0	0	0	-9	-9	-9	-9	1	1	4
2	94	1958	United States of America	Costa Rica	40	50.799999	40	50.799999	90.800003	0	0	0	0	0	0	-9	-9	-9	-9	1	1	4
2	94	1959	United States of America	Costa Rica	35	51.299999	35	51.299999	86.300003	0	0	0	0	0	0	-9	-9	-9	-9	1	1	4
2	94	1960	United States of America	Costa Rica	38	51.700001	38	51.700001	89.699997	0	0	0	0	0	0	-9	-9	-9	-9	3	3	4
2	94	1961	United States of America	Costa Rica	43	49.900002	43	49.900002	92.900002	0	0	0	0	0	0	-9	-9	-9	-9	3	3	4
2	94	1962	United States of America	Costa Rica	43	52.599998	43	52.599998	95.599998	0	0	0	0	0	0	-9	-9	-9	-9	3	3	4
2	94	1963	United States of America	Costa Rica	45	59.099998	45	59.099998	104.1	0	0	0	0	0	0	-9	-9	-9	-9	3	3	4
2	94	1964	United States of America	Costa Rica	58	64.199997	58	64.199997	122.2	0	0	0	0	0	0	-9	-9	-9	-9	3	3	4
2	94	1965	United States of America	Costa Rica	62	71.099998	62	71.099998	133.10001	0	0	0	0	0	0	-9	-9	-9	-9	3	3	4
2	94	1966	United States of America	Costa Rica	65	69.599998	65	69.599998	134.60001	0	0	0	0	0	0	-9	-9	-9	-9	3	3	4
2	94	1967	United States of America	Costa Rica	75	74.099998	75	74.099998	149.10001	0	0	0	0	0	0	-9	-9	-9	-9	3	3	4
2	94	1968	United States of America	Costa Rica	94	80.900002	94	80.900002	174.89999	0	0	0	0	0	0	-9	-9	-9	-9	3	3	4
2	94	1969	United States of America	Costa Rica	107	85.735001	107	85.735001	192.735	0	0	0	0	0	0	-9	-9	-9	-9	3	3	4
2	94	1970	United States of America	Costa Rica	124	110.293	124	110.293	234.293	0	0	0	0	0	0	-9	-9	-9	-9	3	3	4
2	94	1971	United States of America	Costa Rica	116	114.161	116	114.161	230.161	0	0	0	0	0	0	-9	-9	-9	-9	3	3	4
2	94	1972	United States of America	Costa Rica	138	123.02	138	123.02	261.01999	0	0	0	0	0	0	-9	-9	-9	-9	3	3	4
2	94	1973	United States of America	Costa Rica	150	159.951	150	159.951	309.95099	0	0	0	0	0	0	-9	-9	-9	-9	3	3	4
2	94	1974	United States of America	Costa Rica	183	248.315	183	248.315	431.315	0	0	0	0	0	0	-9	-9	-9	-9	3	3	4
2	94	1975	United States of America	Costa Rica	232	239.092	232	239.092	471.09201	0	0	0	0	0	0	-9	-9	-9	-9	3	3	4
2	94	1976	United States of America	Costa Rica	277	266.59	277	266.59	543.59003	0	0	0	0	0	0	-9	-9	-9	-9	3	3	4
2	94	1977	United States of America	Costa Rica	328.20001	343.65399	328.20001	343.65399	671.854	0	0	0	0	0	0	-9	-9	-9	-9	3	3	4
2	94	1978	United States of America	Costa Rica	333.5	374.94101	333.5	374.94101	708.44098	0	0	0	0	0	0	-9	-9	-9	-9	3	3	4
2	94	1979	United States of America	Costa Rica	436.70001	425.185	436.70001	425.185	861.88501	0	0	0	0	0	0	-9	-9	-9	-9	3	3	4
2	94	1980	United States of America	Costa Rica	405.20001	503.77899	405.20001	503.77899	908.979	0	0	0	0	0	0	-9	-9	-9	-9	3	3	4
2	94	1981	United States of America	Costa Rica	426.39999	402.69299	426.39999	402.69299	829.09302	0	0	0	0	0	0	-9	-9	-9	-9	3	3	4
2	94	1982	United States of America	Costa Rica	420.5	318.19101	420.5	318.19101	738.69098	0	0	0	0	0	0	-9	-9	-9	-9	3	3	4
2	94	1983	United States of America	Costa Rica	452.79999	374.26199	452.79999	374.26199	827.06201	0	0	0	0	0	0	-9	-9	-9	-9	3	3	4
2	94	1984	United States of America	Costa Rica	543.59998	395.78699	543.59998	395.78699	939.38702	0	0	0	0	0	0	-9	-9	-9	-9	3	3	4
2	94	1985	United States of America	Costa Rica	570.09998	380.23401	570.09998	380.23401	950.33398	0	0	0	0	0	0	-9	-9	-9	-9	3	3	4
2	94	1986	United States of America	Costa Rica	720.40002	409.586	720.40002	409.586	1129.986	0	0	0	0	0	0	-9	-9	-9	-9	3	3	4
2	94	1987	United States of America	Costa Rica	750	512.79999	750	512.79999	1262.8	0	0	0	0	0	0	-9	-9	-9	-9	3	3	4
2	94	1988	United States of America	Costa Rica	860.70001	549.05298	860.70001	549.05298	1409.7531	0	0	0	0	0	0	-9	-9	-9	-9	3	3	4
2	94	1989	United States of America	Costa Rica	1057.298	706.92462	1057.298	706.92462	1764.2227	0	0	0	0	0	0	-9	-9	-9	-9	3	3	4
2	94	1990	United States of America	Costa Rica	1105	822.54181	1105	822.54181	1927.5417	0	0	0	0	0	0	-9	-9	-9	-9	3	3	4
2	94	1991	United States of America	Costa Rica	1262.7	805.2149	1262.7	805.2149	2067.9148	0	0	0	0	0	0	-9	-9	-9	-9	3	3	4
2	94	1992	United States of America	Costa Rica	1541.6	1385.682	1541.6	1385.682	2927.282	0	0	0	0	0	0	-9	-9	-9	-9	3	3	4
2	94	1993	United States of America	Costa Rica	1672.6	1483.9347	1672.6	1483.9347	3156.5347	0	0	0	0	0	0	-9	-9	-9	-9	3	3	4
2	94	1994	United States of America	Costa Rica	1775.8	1341.9272	1775.8	1341.9272	3117.7273	0	0	0	0	0	0	-9	-9	-9	-9	3	3	4
2	94	1995	United States of America	Costa Rica	1997.8	1453.0117	1997.8	1453.0117	3450.8118	0	0	0	0	0	0	-9	-9	-9	-9	3	3	4
2	94	1996	United States of America	Costa Rica	2121	1651.1741	2121	1651.1741	3772.1741	0	0	0	0	0	0	-9	-9	-9	-9	3	3	4
2	94	1997	United States of America	Costa Rica	2489.1001	1549.6364	2489.1001	1549.6364	4038.7363	0	0	0	0	0	0	-9	-9	-9	-9	3	3	4
2	94	1998	United States of America	Costa Rica	2927.1001	1795.0392	2927.1001	1795.0392	4722.1392	0	0	0	0	0	0	-9	-9	-9	-9	3	3	4
2	94	1999	United States of America	Costa Rica	4085.2	1639.1824	4085.2	1639.1824	5724.3823	0	0	0	0	0	0	-9	-9	-9	-9	3	3	4
2	94	2000	United States of America	Costa Rica	3717	1509.394	3717	1509.394	5226.394	0	0	0	0	0	0	-9	-9	-9	-9	3	3	4
2	94	2001	United States of America	Costa Rica	3091.3999	1505.6979	3091.3999	1505.6979	4597.0977	0	0	0	0	0	0	-9	-9	-9	-9	3	3	4
2	94	2002	United States of America	Costa Rica	3339.3	1595.4941	3339.3	1595.4941	4934.7939	0	0	0	0	0	0	-9	-9	-9	-9	3	3	4
2	94	2003	United States of America	Costa Rica	3581.8	3917.3325	3581.8	3917.3325	7499.1328	0	0	0	0	0	0	-9	-9	-9	-9	3	3	4
2	94	2004	United States of America	Costa Rica	3504	3812.5349	3504	3812.5349	7316.5352	0	0	0	0	0	0	-9	-9	-9	-9	3	3	4
2	94	2005	United States of America	Costa Rica	3601.8	4050.8157	3601.8	4050.8157	7652.6157	0	0	0	0	0	0	-9	-9	-9	-9	3	3	4
2	94	2006	United States of America	Costa Rica	4083.8	4576.915	4083.8	4576.915	8660.7148	0	0	0	0	0	0	-9	-9	-9	-9	3	3	4
2	94	2007	United States of America	Costa Rica	4208.6001	5030.9565	4208.6001	5030.9565	9239.5566	0	0	0	0	0	0	-9	-9	-9	-9	3	3	4
2	94	2008	United States of America	Costa Rica	4189.2998	6185.0498	4189.2998	6185.0498	10374.35	0	0	0	0	0	0	-9	-9	-9	-9	3	3	4
2	94	2009	United States of America	Costa Rica	5803.2998	4801.4644	5803.2998	4801.4644	10604.765	0	0	0	0	0	0	-9	-9	-9	-9	3	3	4
2	94	2010	United States of America	Costa Rica	8944.2002	6333.6948	8944.2002	6333.6948	15277.896	0	0	0	0	0	0	-9	-9	-9	-9	3	3	4
2	94	2011	United States of America	Costa Rica	10370	7746.1836	10370	7746.1836	18116.184	0	0	0	0	0	0	-9	-9	-9	-9	3	3	4
2	94	2012	United States of America	Costa Rica	12303.1	8753.8135	12303.1	8753.8135	21056.914	0	0	0	0	0	0	-9	-9	-9	-9	3	3	4
2	94	2013	United States of America	Costa Rica	12175.6	9062.7471	12175.6	9062.7471	21238.348	0	0	0	0	0	0	-9	-9	-9	-9	3	3	4
2	94	2014	United States of America	Costa Rica	9507.6494	7729.062	9507.6494	7729.062	17236.711	0	0	0	0	0	0	-9	-9	-9	-9	3	3	4
2	95	1920	United States of America	Panama	3.21	13.01	3.21	13.01	16.220001	0	0	0	0	0	0	-9	-9	-9	-9	1	1	4
2	95	1921	United States of America	Panama	2.3099999	8.2600002	2.3099999	8.2600002	10.57	0	0	0	0	0	0	-9	-9	-9	-9	1	1	4
2	95	1922	United States of America	Panama	2.1600001	7.02	2.1600001	7.02	9.1800003	0	0	0	0	0	0	-9	-9	-9	-9	1	1	4
2	95	1923	United States of America	Panama	2.1500001	8.5500002	2.1500001	8.5500002	10.700001	0	0	0	0	0	0	-9	-9	-9	-9	1	1	4
2	95	1924	United States of America	Panama	2.6099999	8.9700003	2.6099999	8.9700003	11.58	0	0	0	0	0	0	-9	-9	-9	-9	1	1	4
2	95	1925	United States of America	Panama	-9	-9	-9	-9	-9	0	0	0	0	0	0	-9	-9	-9	-9	-9	-9	4
2	95	1926	United States of America	Panama	.23999999	10.28	.23999999	10.28	10.52	0	0	0	0	0	0	-9	-9	-9	-9	1	1	4
2	95	1927	United States of America	Panama	3.55	9.8900003	3.55	9.8900003	13.440001	0	0	0	0	0	0	-9	-9	-9	-9	1	1	4
2	95	1928	United States of America	Panama	3.76	10.92	3.76	10.92	14.68	0	0	0	0	0	0	-9	-9	-9	-9	1	1	4
2	95	1929	United States of America	Panama	3.9000001	13.15	3.9000001	13.15	17.049999	0	0	0	0	0	0	-9	-9	-9	-9	1	1	4
2	95	1930	United States of America	Panama	-9	-9	-9	-9	-9	0	0	0	0	0	0	-9	-9	-9	-9	-9	-9	4
2	95	1931	United States of America	Panama	2.3099999	8.1499996	2.3099999	8.1499996	10.459999	0	0	0	0	0	0	-9	-9	-9	-9	1	1	4
2	95	1932	United States of America	Panama	1.92	5.4099998	1.92	5.4099998	7.3299999	0	0	0	0	0	0	-9	-9	-9	-9	1	1	4
2	95	1933	United States of America	Panama	2.3199999	5.3099999	2.3199999	5.3099999	7.6300001	0	0	0	0	0	0	-9	-9	-9	-9	1	1	4
2	95	1934	United States of America	Panama	3.3699999	7.0700002	3.3699999	7.0700002	10.440001	0	0	0	0	0	0	-9	-9	-9	-9	1	1	4
2	95	1935	United States of America	Panama	-9	23	-9	8.4200001	-9	0	1	0	0	0	0	-9	-9	-9	-9	-9	1	4
2	95	1936	United States of America	Panama	3.5899999	9.7700005	3.5899999	9.7700005	13.360001	0	0	0	0	0	0	-9	-9	-9	-9	1	1	4
2	95	1937	United States of America	Panama	3.6900001	11.35	3.6900001	11.35	15.040001	0	0	0	0	0	0	-9	-9	-9	-9	1	1	4
2	95	1938	United States of America	Panama	5	26	5	26	31	0	0	0	0	0	0	-9	-9	-9	-9	1	1	4
2	95	1939	United States of America	Panama	-9	-9	-9	-9	-9	0	0	0	0	0	0	-9	-9	-9	-9	-9	-9	4
2	95	1940	United States of America	Panama	-9	-9	-9	-9	-9	0	0	0	0	0	0	-9	-9	-9	-9	-9	-9	4
2	95	1941	United States of America	Panama	-9	-9	-9	-9	-9	0	0	0	0	0	0	-9	-9	-9	-9	-9	-9	4
2	95	1942	United States of America	Panama	-9	-9	-9	-9	-9	0	0	0	0	0	0	-9	-9	-9	-9	-9	-9	4
2	95	1943	United States of America	Panama	-9	-9	-9	-9	-9	0	0	0	0	0	0	-9	-9	-9	-9	-9	-9	4
2	95	1944	United States of America	Panama	-9	-9	-9	-9	-9	0	0	0	0	0	0	-9	-9	-9	-9	-9	-9	4
2	95	1945	United States of America	Panama	-9	-9	-9	-9	-9	0	0	0	0	0	0	-9	-9	-9	-9	-9	-9	4
2	95	1946	United States of America	Panama	-9	-9	-9	-9	-9	0	0	0	0	0	0	-9	-9	-9	-9	-9	-9	4
2	95	1947	United States of America	Panama	-9	-9	-9	-9	-9	0	0	0	0	0	0	-9	-9	-9	-9	-9	-9	4
2	95	1948	United States of America	Panama	10	52.580002	10	52.580002	62.580002	0	0	0	0	0	0	-9	-9	-9	-9	1	1	4
2	95	1949	United States of America	Panama	12	52.360001	12	52.360001	64.360001	0	0	0	0	0	0	-9	-9	-9	-9	1	1	4
2	95	1950	United States of America	Panama	11	48.400002	11	48.400002	59.400002	0	0	0	0	0	0	-9	-9	-9	-9	1	1	4
2	95	1951	United States of America	Panama	13	49.939999	13	49.939999	62.939999	0	0	0	0	0	0	-9	-9	-9	-9	1	1	4
2	95	1952	United States of America	Panama	15	53.02	15	53.02	68.020004	0	0	0	0	0	0	-9	-9	-9	-9	1	1	4
2	95	1953	United States of America	Panama	19	50.16	19	50.16	69.160004	0	0	0	0	0	0	-9	-9	-9	-9	1	1	4
2	95	1954	United States of America	Panama	20	49.610001	20	49.610001	69.610001	0	0	0	0	0	0	-9	-9	-9	-9	1	1	4
2	95	1955	United States of America	Panama	22	49.939999	22	49.939999	71.940002	0	0	0	0	0	0	-9	-9	-9	-9	1	1	4
2	95	1956	United States of America	Panama	22	55.439999	22	55.439999	77.440002	0	0	0	0	0	0	-9	-9	-9	-9	1	1	4
2	95	1957	United States of America	Panama	27	64.459999	27	64.459999	91.459999	0	0	0	0	0	0	-9	-9	-9	-9	1	1	4
2	95	1958	United States of America	Panama	27	56.209999	27	56.209999	83.209999	0	0	0	0	0	0	-9	-9	-9	-9	1	1	4
2	95	1959	United States of America	Panama	28	56.32	28	56.32	84.32	0	0	0	0	0	0	-9	-9	-9	-9	1	1	4
2	95	1960	United States of America	Panama	27	61.709999	27	61.709999	88.709999	0	0	0	0	0	0	-9	-9	-9	-9	3	3	4
2	95	1961	United States of America	Panama	25	70.400002	25	70.400002	95.400002	0	0	0	0	0	0	-9	-9	-9	-9	3	3	4
2	95	1962	United States of America	Panama	25	73.480003	25	73.480003	98.480003	0	0	0	0	0	0	-9	-9	-9	-9	3	3	4
2	95	1963	United States of America	Panama	34	82.059998	34	82.059998	116.06	0	0	0	0	0	0	-9	-9	-9	-9	3	3	4
2	95	1964	United States of America	Panama	43	80.080002	43	80.080002	123.08	0	0	0	0	0	0	-9	-9	-9	-9	3	3	4
2	95	1965	United States of America	Panama	65	86.790001	65	86.790001	151.78999	0	0	0	0	0	0	-9	-9	-9	-9	3	3	4
2	95	1966	United States of America	Panama	74	97.459999	74	97.459999	171.46001	0	0	0	0	0	0	-9	-9	-9	-9	3	3	4
2	95	1967	United States of America	Panama	82	99.769997	82	99.769997	181.77	0	0	0	0	0	0	-9	-9	-9	-9	3	3	4
2	95	1968	United States of America	Panama	83	104.06	83	104.06	187.06	0	0	0	0	0	0	-9	-9	-9	-9	3	3	4
2	95	1969	United States of America	Panama	80	118.805	80	118.805	198.80499	0	0	0	0	0	0	-9	-9	-9	-9	3	3	4
2	95	1970	United States of America	Panama	80.099998	143.287	80.099998	143.287	223.38699	0	0	0	0	0	0	-9	-9	-9	-9	3	3	4
2	95	1971	United States of America	Panama	70	144.145	70	144.145	214.145	0	0	0	0	0	0	-9	-9	-9	-9	3	3	4
2	95	1972	United States of America	Panama	59.099998	152.379	59.099998	152.379	211.479	0	0	0	0	0	0	-9	-9	-9	-9	3	3	4
2	95	1973	United States of America	Panama	71.5	172.505	71.5	172.505	244.005	0	0	0	0	0	0	-9	-9	-9	-9	3	3	4
2	95	1974	United States of America	Panama	117.3	214.86	117.3	214.86	332.16	0	0	0	0	0	0	-9	-9	-9	-9	3	3	4
2	95	1975	United States of America	Panama	212	232.416	212	232.416	444.41599	0	0	0	0	0	0	-9	-9	-9	-9	3	3	4
2	95	1976	United States of America	Panama	155	272.70599	155	272.70599	427.70599	0	0	0	0	0	0	-9	-9	-9	-9	3	3	4
2	95	1977	United States of America	Panama	179.39999	264.12201	179.39999	264.12201	443.522	0	0	0	0	0	0	-9	-9	-9	-9	3	3	4
2	95	1978	United States of America	Panama	174.3	307.61801	174.3	307.61801	481.918	0	0	0	0	0	0	-9	-9	-9	-9	3	3	4
2	95	1979	United States of America	Panama	222.5	389.65201	222.5	389.65201	612.15198	0	0	0	0	0	0	-9	-9	-9	-9	3	3	4
2	95	1980	United States of America	Panama	352.5	489.14001	352.5	489.14001	841.64001	0	0	0	0	0	0	-9	-9	-9	-9	3	3	4
2	95	1981	United States of America	Panama	328.89999	535.64099	328.89999	535.64099	864.54102	0	0	0	0	0	0	-9	-9	-9	-9	3	3	4
2	95	1982	United States of America	Panama	289.39999	549.034	289.39999	549.034	838.43402	0	0	0	0	0	0	-9	-9	-9	-9	3	3	4
2	95	1983	United States of America	Panama	378.29999	456.40601	378.29999	456.40601	834.70599	0	0	0	0	0	0	-9	-9	-9	-9	3	3	4
2	95	1984	United States of America	Panama	364.79999	450.48599	364.79999	450.48599	815.28601	0	0	0	0	0	0	-9	-9	-9	-9	3	3	4
2	95	1985	United States of America	Panama	466.89999	438.03601	466.89999	438.03601	904.93597	0	0	0	0	0	0	-9	-9	-9	-9	3	3	4
2	95	1986	United States of America	Panama	412	448.271	412	448.271	860.271	0	0	0	0	0	0	-9	-9	-9	-9	3	3	4
2	95	1987	United States of America	Panama	402.20001	448.83801	402.20001	448.83801	851.03802	0	0	0	0	0	0	-9	-9	-9	-9	3	3	4
2	95	1988	United States of America	Panama	295.89999	300.12399	295.89999	300.12399	596.02399	0	0	0	0	0	0	-9	-9	-9	-9	3	3	4
2	95	1989	United States of America	Panama	293.96799	370.65903	293.96799	370.65903	664.62701	0	0	0	0	0	0	-9	-9	-9	-9	3	3	4
2	95	1990	United States of America	Panama	250.60001	519.74457	250.60001	519.74457	770.3446	0	0	0	0	0	0	-9	-9	-9	-9	3	3	4
2	95	1991	United States of America	Panama	289.70001	606.95306	289.70001	606.95306	896.65308	0	0	0	0	0	0	-9	-9	-9	-9	3	3	4
2	95	1992	United States of America	Panama	272.60001	748.17804	272.60001	748.17804	1020.7781	0	0	0	0	0	0	-9	-9	-9	-9	3	3	4
2	95	1993	United States of America	Panama	305.79999	805.08746	305.79999	805.08746	1110.8875	0	0	0	0	0	0	-9	-9	-9	-9	3	3	4
2	95	1994	United States of America	Panama	354.29999	944.61096	354.29999	944.61096	1298.911	0	0	0	0	0	0	-9	-9	-9	-9	3	3	4
2	95	1995	United States of America	Panama	335.20001	1026.3326	335.20001	1026.3326	1361.5326	0	0	0	0	0	0	-9	-9	-9	-9	3	3	4
2	95	1996	United States of America	Panama	388.10001	1052.0571	388.10001	1052.0571	1440.1571	0	0	0	0	0	0	-9	-9	-9	-9	3	3	4
2	95	1997	United States of America	Panama	405.79999	1120.3328	405.79999	1120.3328	1526.1328	0	0	0	0	0	0	-9	-9	-9	-9	3	3	4
2	95	1998	United States of America	Panama	330.20001	1362.8278	330.20001	1362.8278	1693.0277	0	0	0	0	0	0	-9	-9	-9	-9	3	3	4
2	95	1999	United States of America	Panama	396.10001	1237.9261	396.10001	1237.9261	1634.0261	0	0	0	0	0	0	-9	-9	-9	-9	3	3	4
2	95	2000	United States of America	Panama	345.70001	1120.3938	345.70001	1120.3938	1466.0939	0	0	0	0	0	0	-9	-9	-9	-9	3	3	4
2	95	2001	United States of America	Panama	311.89999	985.51544	311.89999	985.51544	1297.4154	0	0	0	0	0	0	-9	-9	-9	-9	3	3	4
2	95	2002	United States of America	Panama	320.60001	1042.6422	320.60001	1042.6422	1363.2422	0	0	0	0	0	0	-9	-9	-9	-9	3	3	4
2	95	2003	United States of America	Panama	318.70001	1096.3634	318.70001	1096.3634	1415.0634	0	0	0	0	0	0	-9	-9	-9	-9	3	3	4
2	95	2004	United States of America	Panama	335.60001	1048.8882	335.60001	1048.8882	1384.4882	0	0	0	0	0	0	-9	-9	-9	-9	3	3	4
2	95	2005	United States of America	Panama	349.20001	1130.2162	349.20001	1130.2162	1479.4163	0	0	0	0	0	0	-9	-9	-9	-9	3	3	4
2	95	2006	United States of America	Panama	404.79999	1258.8954	404.79999	1258.8954	1663.6954	0	0	0	0	0	0	-9	-9	-9	-9	3	3	4
2	95	2007	United States of America	Panama	391.20001	2074.0449	391.20001	2074.0449	2465.2451	0	0	0	0	0	0	-9	-9	-9	-9	3	3	4
2	95	2008	United States of America	Panama	401.89999	2645.1348	401.89999	2645.1348	3047.0347	0	0	0	0	0	0	-9	-9	-9	-9	3	3	4
2	95	2009	United States of America	Panama	322	2231.2126	322	2231.2126	2553.2126	0	0	0	0	0	0	-9	-9	-9	-9	3	3	4
2	95	2010	United States of America	Panama	400.60001	2474.2207	400.60001	2474.2207	2874.8208	0	0	0	0	0	0	-9	-9	-9	-9	3	3	4
2	95	2011	United States of America	Panama	409.79999	2781.2822	409.79999	2781.2822	3191.0823	0	0	0	0	0	0	-9	-9	-9	-9	3	3	4
2	95	2012	United States of America	Panama	566.29999	2924.0356	566.29999	2924.0356	3490.3357	0	0	0	0	0	0	-9	-9	-9	-9	3	3	4
2	95	2013	United States of America	Panama	468.29999	3111.1409	468.29999	3111.1409	3579.4409	0	0	0	0	0	0	-9	-9	-9	-9	3	3	4
2	95	2014	United States of America	Panama	400.34088	3407.2156	400.34088	3407.2156	3807.5564	0	0	0	0	0	0	-9	-9	-9	-9	3	3	4
2	100	1870	United States of America	Colombia	.62	.38999999	.62	.38999999	1.01	0	0	0	0	0	0	-9	-9	-9	-9	1	1	4
2	100	1871	United States of America	Colombia	1.08	.46000001	1.08	.46000001	1.5400001	0	0	0	0	0	0	-9	-9	-9	-9	1	1	4
2	100	1872	United States of America	Colombia	1.22	-9	1.22	-9	-9	0	0	0	0	0	0	-9	-9	-9	-9	1	-9	4
2	100	1873	United States of America	Colombia	1.14	.54000002	1.14	.54000002	1.6800001	0	0	0	0	0	0	-9	-9	-9	-9	1	1	4
2	100	1874	United States of America	Colombia	1.51	.77999997	1.51	.77999997	2.29	0	0	0	0	0	0	-9	-9	-9	-9	1	1	4
2	100	1875	United States of America	Colombia	1.4299999	.74000001	1.4299999	.74000001	2.1700001	0	0	0	0	0	0	-9	-9	-9	-9	1	1	4
2	100	1876	United States of America	Colombia	-9	-9	-9	-9	-9	0	0	0	0	0	0	-9	-9	-9	-9	-9	-9	4
2	100	1877	United States of America	Colombia	-9	-9	-9	-9	-9	0	0	0	0	0	0	-9	-9	-9	-9	-9	-9	4
2	100	1878	United States of America	Colombia	-9	-9	-9	-9	-9	0	0	0	0	0	0	-9	-9	-9	-9	-9	-9	4
2	100	1879	United States of America	Colombia	-9	-9	-9	-9	-9	0	0	0	0	0	0	-9	-9	-9	-9	-9	-9	4
2	100	1880	United States of America	Colombia	-9	-9	-9	-9	-9	0	0	0	0	0	0	-9	-9	-9	-9	-9	-9	4
2	100	1881	United States of America	Colombia	-9	-9	-9	-9	-9	0	0	0	0	0	0	-9	-9	-9	-9	-9	-9	4
2	100	1882	United States of America	Colombia	-9	-9	-9	-9	-9	0	0	0	0	0	0	-9	-9	-9	-9	-9	-9	4
2	100	1883	United States of America	Colombia	-9	-9	-9	-9	-9	0	0	0	0	0	0	-9	-9	-9	-9	-9	-9	4
2	100	1884	United States of America	Colombia	-9	-9	-9	-9	-9	0	0	0	0	0	0	-9	-9	-9	-9	-9	-9	4
2	100	1885	United States of America	Colombia	-9	-9	-9	-9	-9	0	0	0	0	0	0	-9	-9	-9	-9	-9	-9	4
2	100	1886	United States of America	Colombia	3.95	5.9699998	3.95	5.9699998	9.9200001	0	0	0	0	0	0	-9	-9	-9	-9	1	1	4
2	100	1887	United States of America	Colombia	4.3899999	4.9200001	4.3899999	4.9200001	9.3099995	0	0	0	0	0	0	-9	-9	-9	-9	1	1	4
2	100	1888	United States of America	Colombia	4.2600002	3.72	4.2600002	3.72	7.9800005	0	0	0	0	0	0	-9	-9	-9	-9	1	1	4
2	100	1889	United States of America	Colombia	3.5699999	2.52	3.5699999	2.52	6.0900002	0	0	0	0	0	0	-9	-9	-9	-9	1	1	4
2	100	1890	United States of America	Colombia	4.7600002	4.7600002	4.7600002	4.7600002	9.5200005	0	0	0	0	0	0	-9	-9	-9	-9	1	1	4
2	100	1891	United States of America	Colombia	4.7600002	3.1800001	4.7600002	3.1800001	7.9400005	0	0	0	0	0	0	-9	-9	-9	-9	1	1	4
2	100	1892	United States of America	Colombia	4.1100001	3.1300001	4.1100001	3.1300001	7.2400002	0	0	0	0	0	0	-9	-9	-9	-9	1	1	4
2	100	1893	United States of America	Colombia	3.5699999	3.1500001	3.5699999	3.1500001	6.7200003	0	0	0	0	0	0	-9	-9	-9	-9	1	1	4
2	100	1894	United States of America	Colombia	-9	-9	-9	-9	-9	0	0	0	0	0	0	-9	-9	-9	-9	-9	-9	4
2	100	1895	United States of America	Colombia	4.9699998	3.3099999	4.9699998	3.3099999	8.2799997	0	0	0	0	0	0	-9	-9	-9	-9	1	1	4
2	100	1896	United States of America	Colombia	4.9699998	3.3800001	4.9699998	3.3800001	8.3500004	0	0	0	0	0	0	-9	-9	-9	-9	1	1	4
2	100	1897	United States of America	Colombia	4.73	3.8	4.73	3.8	8.5299997	0	0	0	0	0	0	-9	-9	-9	-9	1	1	4
2	100	1898	United States of America	Colombia	5.1799998	3.27	5.1799998	3.27	8.4499998	0	0	0	0	0	0	-9	-9	-9	-9	1	1	4
2	100	1899	United States of America	Colombia	5.1199999	3.04	5.1199999	3.04	8.1599998	0	0	0	0	0	0	-9	-9	-9	-9	1	1	4
2	100	1900	United States of America	Colombia	3.23	3.0899999	3.23	3.0899999	6.3199997	0	0	0	0	0	0	-9	-9	-9	-9	1	1	4
2	100	1901	United States of America	Colombia	3.27	2.9200001	3.27	2.9200001	6.1900001	0	0	0	0	0	0	-9	-9	-9	-9	1	1	4
2	100	1902	United States of America	Colombia	4.21	4.3000002	4.21	4.3000002	8.5100002	0	0	0	0	0	0	-9	-9	-9	-9	1	1	4
2	100	1903	United States of America	Colombia	7.9400001	4.6700001	7.9400001	4.6700001	12.610001	0	0	0	0	0	0	-9	-9	-9	-9	1	1	4
2	100	1904	United States of America	Colombia	6.4099998	-9	6.4099998	-9	-9	0	0	0	0	0	0	-9	-9	-9	-9	1	-9	4
2	100	1905	United States of America	Colombia	7.0799999	3.49	7.0799999	3.49	10.57	0	0	0	0	0	0	-9	-9	-9	-9	1	1	4
2	100	1906	United States of America	Colombia	6.3000002	3.0799999	6.3000002	3.0799999	9.3800001	0	0	0	0	0	0	-9	-9	-9	-9	1	1	4
2	100	1907	United States of America	Colombia	6.3800001	3.45	6.3800001	3.45	9.8299999	0	0	0	0	0	0	-9	-9	-9	-9	1	1	4
2	100	1908	United States of America	Colombia	7.0100002	3.6700001	7.0100002	3.6700001	10.68	0	0	0	0	0	0	-9	-9	-9	-9	1	1	4
2	100	1909	United States of America	Colombia	7.48	3.97	7.48	3.97	11.45	0	0	0	0	0	0	-9	-9	-9	-9	1	1	4
2	100	1910	United States of America	Colombia	3.99	4.9000001	3.99	4.9000001	8.8900003	0	0	0	0	0	0	-9	-9	-9	-9	1	1	4
2	100	1911	United States of America	Colombia	11.78	7.46	11.78	7.46	19.24	0	0	0	0	0	0	-9	-9	-9	-9	1	1	4
2	100	1912	United States of America	Colombia	15.75	7.48	15.75	7.48	23.23	0	0	0	0	0	0	-9	-9	-9	-9	1	1	4
2	100	1913	United States of America	Colombia	18.59	7.5100002	18.59	7.5100002	26.1	0	0	0	0	0	0	-9	-9	-9	-9	1	1	4
2	100	1914	United States of America	Colombia	-9	-9	-9	-9	-9	0	0	0	0	0	0	-9	-9	-9	-9	-9	-9	4
2	100	1915	United States of America	Colombia	-9	-9	-9	-9	-9	0	0	0	0	0	0	-9	-9	-9	-9	-9	-9	4
2	100	1916	United States of America	Colombia	-9	-9	-9	-9	-9	0	0	0	0	0	0	-9	-9	-9	-9	-9	-9	4
2	100	1917	United States of America	Colombia	-9	-9	-9	-9	-9	0	0	0	0	0	0	-9	-9	-9	-9	-9	-9	4
2	100	1918	United States of America	Colombia	-9	-9	-9	-9	-9	0	0	0	0	0	0	-9	-9	-9	-9	-9	-9	4
2	100	1919	United States of America	Colombia	-9	-9	-9	-9	-9	0	0	0	0	0	0	-9	-9	-9	-9	-9	-9	4
2	100	1920	United States of America	Colombia	-9	-9	-9	-9	-9	0	0	0	0	0	0	-9	-9	-9	-9	-9	-9	4
2	100	1921	United States of America	Colombia	-9	-9	-9	-9	-9	0	0	0	0	0	0	-9	-9	-9	-9	-9	-9	4
2	100	1922	United States of America	Colombia	31.940001	16.559999	31.940001	16.559999	48.5	0	0	0	0	0	0	-9	-9	-9	-9	1	1	4
2	100	1923	United States of America	Colombia	50.009998	27.040001	50.009998	27.040001	77.050003	0	0	0	0	0	0	-9	-9	-9	-9	1	1	4
2	100	1924	United States of America	Colombia	56.240002	25.799999	56.240002	25.799999	82.040001	0	0	0	0	0	0	-9	-9	-9	-9	1	1	4
2	100	1925	United States of America	Colombia	69.290001	43.549999	69.290001	43.549999	112.84	0	0	0	0	0	0	-9	-9	-9	-9	1	1	4
2	100	1926	United States of America	Colombia	94.650002	52.290001	94.650002	52.290001	146.94	0	0	0	0	0	0	-9	-9	-9	-9	1	1	4
2	100	1927	United States of America	Colombia	88.68	55.349998	88.68	55.349998	144.03	0	0	0	0	0	0	-9	-9	-9	-9	1	1	4
2	100	1928	United States of America	Colombia	101.76	64.910004	101.76	64.910004	166.67001	0	0	0	0	0	0	-9	-9	-9	-9	1	1	4
2	100	1929	United States of America	Colombia	92.629997	56.41	92.629997	56.41	149.03999	0	0	0	0	0	0	-9	-9	-9	-9	1	1	4
2	100	1930	United States of America	Colombia	88.400002	27.469999	88.400002	27.469999	115.87	0	0	0	0	0	0	-9	-9	-9	-9	1	1	4
2	100	1931	United States of America	Colombia	78.660004	16.610001	78.660004	16.610001	95.270004	0	0	0	0	0	0	-9	-9	-9	-9	1	1	4
2	100	1932	United States of America	Colombia	51.610001	12.25	51.610001	12.25	63.860001	0	0	0	0	0	0	-9	-9	-9	-9	1	1	4
2	100	1933	United States of America	Colombia	39.380001	14.69	39.380001	14.69	54.07	0	0	0	0	0	0	-9	-9	-9	-9	1	1	4
2	100	1934	United States of America	Colombia	49.990002	23.639999	49.990002	23.639999	73.630005	0	0	0	0	0	0	-9	-9	-9	-9	1	1	4
2	100	1935	United States of America	Colombia	50	25	50	25	75	0	0	0	0	0	0	-9	-9	-9	-9	1	1	4
2	100	1936	United States of America	Colombia	39.73	26.49	39.73	26.49	66.220001	0	0	0	0	0	0	-9	-9	-9	-9	1	1	4
2	100	1937	United States of America	Colombia	48.09	45.82	48.09	45.82	93.910004	0	0	0	0	0	0	-9	-9	-9	-9	1	1	4
2	100	1938	United States of America	Colombia	49	46	49	46	95	0	0	0	0	0	0	-9	-9	-9	-9	1	1	4
2	100	1939	United States of America	Colombia	-9	-9	-9	-9	-9	0	0	0	0	0	0	-9	-9	-9	-9	-9	-9	4
2	100	1940	United States of America	Colombia	-9	-9	-9	-9	-9	0	0	0	0	0	0	-9	-9	-9	-9	-9	-9	4
2	100	1941	United States of America	Colombia	-9	-9	-9	-9	-9	0	0	0	0	0	0	-9	-9	-9	-9	-9	-9	4
2	100	1942	United States of America	Colombia	-9	-9	-9	-9	-9	0	0	0	0	0	0	-9	-9	-9	-9	-9	-9	4
2	100	1943	United States of America	Colombia	-9	-9	-9	-9	-9	0	0	0	0	0	0	-9	-9	-9	-9	-9	-9	4
2	100	1944	United States of America	Colombia	-9	-9	-9	-9	-9	0	0	0	0	0	0	-9	-9	-9	-9	-9	-9	4
2	100	1945	United States of America	Colombia	-9	-9	-9	-9	-9	0	0	0	0	0	0	-9	-9	-9	-9	-9	-9	4
2	100	1946	United States of America	Colombia	-9	-9	-9	-9	-9	0	0	0	0	0	0	-9	-9	-9	-9	-9	-9	4
2	100	1947	United States of America	Colombia	-9	-9	-9	-9	-9	0	0	0	0	0	0	-9	-9	-9	-9	-9	-9	4
2	100	1948	United States of America	Colombia	265	235	265	235	500	0	0	0	0	0	0	-9	-9	-9	-9	1	1	4
2	100	1949	United States of America	Colombia	272	195.5	272	195.5	467.5	0	0	0	0	0	0	-9	-9	-9	-9	1	1	4
2	100	1950	United States of America	Colombia	335	255.39999	335	255.39999	590.40002	0	0	0	0	0	0	-9	-9	-9	-9	1	1	4
2	100	1951	United States of America	Colombia	389	271.29999	389	271.29999	660.29999	0	0	0	0	0	0	-9	-9	-9	-9	1	1	4
2	100	1952	United States of America	Colombia	416	278.79999	416	278.79999	694.79999	0	0	0	0	0	0	-9	-9	-9	-9	1	1	4
2	100	1953	United States of America	Colombia	502	338.10001	502	338.10001	840.09998	0	0	0	0	0	0	-9	-9	-9	-9	1	1	4
2	100	1954	United States of America	Colombia	544	420.89999	544	420.89999	964.90002	0	0	0	0	0	0	-9	-9	-9	-9	1	1	4
2	100	1955	United States of America	Colombia	477	420.60001	477	420.60001	897.59998	0	0	0	0	0	0	-9	-9	-9	-9	1	1	4
2	100	1956	United States of America	Colombia	444	405.89999	444	405.89999	849.90002	0	0	0	0	0	0	-9	-9	-9	-9	1	1	4
2	100	1957	United States of America	Colombia	418	288.79999	418	288.79999	706.79999	0	0	0	0	0	0	-9	-9	-9	-9	1	1	4
2	100	1958	United States of America	Colombia	363	237.7	363	237.7	600.70001	0	0	0	0	0	0	-9	-9	-9	-9	1	1	4
2	100	1959	United States of America	Colombia	369	245.39999	369	245.39999	614.40002	0	0	0	0	0	0	-9	-9	-9	-9	1	1	4
2	100	1960	United States of America	Colombia	326	293.60001	326	293.60001	619.59998	0	0	0	0	0	0	-9	-9	-9	-9	3	3	4
2	100	1961	United States of America	Colombia	298	278.79999	298	278.79999	576.79999	0	0	0	0	0	0	-9	-9	-9	-9	3	3	4
2	100	1962	United States of America	Colombia	298	277.70001	298	277.70001	575.70001	0	0	0	0	0	0	-9	-9	-9	-9	3	3	4
2	100	1963	United States of America	Colombia	270	259.89999	270	259.89999	529.90002	0	0	0	0	0	0	-9	-9	-9	-9	3	3	4
2	100	1964	United States of America	Colombia	303	283.60001	303	283.60001	586.59998	0	0	0	0	0	0	-9	-9	-9	-9	3	3	4
2	100	1965	United States of America	Colombia	299	217	299	217	516	0	0	0	0	0	0	-9	-9	-9	-9	3	3	4
2	100	1966	United States of America	Colombia	265	323.60001	265	323.60001	588.59998	0	0	0	0	0	0	-9	-9	-9	-9	3	3	4
2	100	1967	United States of America	Colombia	258	225	258	225	483	0	0	0	0	0	0	-9	-9	-9	-9	3	3	4
2	100	1968	United States of America	Colombia	280	324.42001	280	324.42001	604.41998	0	0	0	0	0	0	-9	-9	-9	-9	3	3	4
2	100	1969	United States of America	Colombia	255.60001	313.29999	255.60001	313.29999	568.90002	0	0	0	0	0	0	-9	-9	-9	-9	3	3	4
2	100	1970	United States of America	Colombia	287.70001	403.73001	287.70001	403.73001	691.42999	0	0	0	0	0	0	-9	-9	-9	-9	3	3	4
2	100	1971	United States of America	Colombia	261.89999	398.60001	261.89999	398.60001	660.5	0	0	0	0	0	0	-9	-9	-9	-9	3	3	4
2	100	1972	United States of America	Colombia	316.70001	338.82999	316.70001	338.82999	655.53003	0	0	0	0	0	0	-9	-9	-9	-9	3	3	4
2	100	1973	United States of America	Colombia	443.5	432.16	443.5	432.16	875.65997	0	0	0	0	0	0	-9	-9	-9	-9	3	3	4
2	100	1974	United States of America	Colombia	627.59998	643.10999	627.59998	643.10999	1270.71	0	0	0	0	0	0	-9	-9	-9	-9	3	3	4
2	100	1975	United States of America	Colombia	636.40002	644.78998	636.40002	644.78998	1281.1899	0	0	0	0	0	0	-9	-9	-9	-9	3	3	4
2	100	1976	United States of America	Colombia	704.70001	725.09998	704.70001	725.09998	1429.8	0	0	0	0	0	0	-9	-9	-9	-9	3	3	4
2	100	1977	United States of America	Colombia	860.79999	713.40997	860.79999	713.40997	1574.21	0	0	0	0	0	0	-9	-9	-9	-9	3	3	4
2	100	1978	United States of America	Colombia	1104.9	999.27002	1104.9	999.27002	2104.1699	0	0	0	0	0	0	-9	-9	-9	-9	3	3	4
2	100	1979	United States of America	Colombia	1288.6	1278.75	1288.6	1278.75	2567.3501	0	0	0	0	0	0	-9	-9	-9	-9	3	3	4
2	100	1980	United States of America	Colombia	1326.9	1839.8	1326.9	1839.8	3166.7	0	0	0	0	0	0	-9	-9	-9	-9	3	3	4
2	100	1981	United States of America	Colombia	900.29999	1787.36	900.29999	1787.36	2687.6599	0	0	0	0	0	0	-9	-9	-9	-9	3	3	4
2	100	1982	United States of America	Colombia	882.90002	1895.5601	882.90002	1895.5601	2778.46	0	0	0	0	0	0	-9	-9	-9	-9	3	3	4
2	100	1983	United States of America	Colombia	1057.9	1768.63	1057.9	1768.63	2826.53	0	0	0	0	0	0	-9	-9	-9	-9	3	3	4
2	100	1984	United States of America	Colombia	1253	1535.45	1253	1535.45	2788.45	0	0	0	0	0	0	-9	-9	-9	-9	3	3	4
2	100	1985	United States of America	Colombia	1456.2	1456.62	1456.2	1456.62	2912.8201	0	0	0	0	0	0	-9	-9	-9	-9	3	3	4
2	100	1986	United States of America	Colombia	2039.1	1389.45	2039.1	1389.45	3428.55	0	0	0	0	0	0	-9	-9	-9	-9	3	3	4
2	100	1987	United States of America	Colombia	2414.3999	1514.66	2414.3999	1514.66	3929.0601	0	0	0	0	0	0	-9	-9	-9	-9	3	3	4
2	100	1988	United States of America	Colombia	2353.1001	1776.868	2353.1001	1776.868	4129.9678	0	0	0	0	0	0	-9	-9	-9	-9	3	3	4
2	100	1989	United States of America	Colombia	2760.4741	1805.6039	2760.4741	1805.6039	4566.0781	0	0	0	0	0	0	-9	-9	-9	-9	3	3	4
2	100	1990	United States of America	Colombia	3409.3	1979.2795	3409.3	1979.2795	5388.5796	0	0	0	0	0	0	-9	-9	-9	-9	3	3	4
2	100	1991	United States of America	Colombia	2968.5	1841.48	2968.5	1841.48	4809.98	0	0	0	0	0	0	-9	-9	-9	-9	3	3	4
2	100	1992	United States of America	Colombia	3064.1001	2571.5471	3064.1001	2571.5471	5635.647	0	0	0	0	0	0	-9	-9	-9	-9	3	3	4
2	100	1993	United States of America	Colombia	3270.3	3488.9221	3270.3	3488.9221	6759.2222	0	0	0	0	0	0	-9	-9	-9	-9	3	3	4
2	100	1994	United States of America	Colombia	3406.5	3837.3359	3406.5	3837.3359	7243.8359	0	0	0	0	0	0	-9	-9	-9	-9	3	3	4
2	100	1995	United States of America	Colombia	3991.8999	5417.9761	3991.8999	5417.9761	9409.876	0	0	0	0	0	0	-9	-9	-9	-9	3	3	4
2	100	1996	United States of America	Colombia	4525.1001	5194.9673	4525.1001	5194.9673	9720.0674	0	0	0	0	0	0	-9	-9	-9	-9	3	3	4
2	100	1997	United States of America	Colombia	5033.7998	5429.9565	5033.7998	5429.9565	10463.757	0	0	0	0	0	0	-9	-9	-9	-9	3	3	4
2	100	1998	United States of America	Colombia	4939.7002	4721.5146	4939.7002	4721.5146	9661.2148	0	0	0	0	0	0	-9	-9	-9	-9	3	3	4
2	100	1999	United States of America	Colombia	6459.1001	3976.7878	6459.1001	3976.7878	10435.888	0	0	0	0	0	0	-9	-9	-9	-9	3	3	4
2	100	2000	United States of America	Colombia	7219.3999	4011.48	7219.3999	4011.48	11230.88	0	0	0	0	0	0	-9	-9	-9	-9	3	3	4
2	100	2001	United States of America	Colombia	6067.5	4442.7817	6067.5	4442.7817	10510.281	0	0	0	0	0	0	-9	-9	-9	-9	3	3	4
2	100	2002	United States of America	Colombia	5935.7998	3923.5122	5935.7998	3923.5122	9859.3125	0	0	0	0	0	0	-9	-9	-9	-9	3	3	4
2	100	2003	United States of America	Colombia	6789.8999	4027.04	6789.8999	4027.04	10816.94	0	0	0	0	0	0	-9	-9	-9	-9	3	3	4
2	100	2004	United States of America	Colombia	7766.2998	4784.0454	7766.2998	4784.0454	12550.346	0	0	0	0	0	0	-9	-9	-9	-9	3	3	4
2	100	2005	United States of America	Colombia	9424.2998	6012.6733	9424.2998	6012.6733	15436.973	0	0	0	0	0	0	-9	-9	-9	-9	3	3	4
2	100	2006	United States of America	Colombia	9826.4004	6777.4346	9826.4004	6777.4346	16603.834	0	0	0	0	0	0	-9	-9	-9	-9	3	3	4
2	100	2007	United States of America	Colombia	10034	8476.8643	10034	8476.8643	18510.863	0	0	0	0	0	0	-9	-9	-9	-9	3	3	4
2	100	2008	United States of America	Colombia	13832.3	11583.019	13832.3	11583.019	25415.318	0	0	0	0	0	0	-9	-9	-9	-9	3	3	4
2	100	2009	United States of America	Colombia	11875.3	9505.791	11875.3	9505.791	21381.092	0	0	0	0	0	0	-9	-9	-9	-9	3	3	4
2	100	2010	United States of America	Colombia	16217.9	10531.995	16217.9	10531.995	26749.895	0	0	0	0	0	0	-9	-9	-9	-9	3	3	4
2	100	2011	United States of America	Colombia	23721.301	13663.338	23721.301	13663.338	37384.637	0	0	0	0	0	0	-9	-9	-9	-9	3	3	4
2	100	2012	United States of America	Colombia	25224.699	14166.986	25224.699	14166.986	39391.688	0	0	0	0	0	0	-9	-9	-9	-9	3	3	4
2	100	2013	United States of America	Colombia	22152.199	16428.438	22152.199	16428.438	38580.637	0	0	0	0	0	0	-9	-9	-9	-9	3	3	4
2	100	2014	United States of America	Colombia	18234.248	18256.291	18234.248	18256.291	36490.539	0	0	0	0	0	0	-9	-9	-9	-9	3	3	4
2	101	1870	United States of America	Venezuela	-9	-9	-9	-9	-9	0	0	0	0	0	0	-9	-9	-9	-9	-9	-9	4
2	101	1871	United States of America	Venezuela	-9	-9	-9	-9	-9	0	0	0	0	0	0	-9	-9	-9	-9	-9	-9	4
2	101	1872	United States of America	Venezuela	-9	-9	-9	-9	-9	0	0	0	0	0	0	-9	-9	-9	-9	-9	-9	4
2	101	1873	United States of America	Venezuela	-9	-9	-9	-9	-9	0	0	0	0	0	0	-9	-9	-9	-9	-9	-9	4
2	101	1874	United States of America	Venezuela	-9	-9	-9	-9	-9	0	0	0	0	0	0	-9	-9	-9	-9	-9	-9	4
2	101	1875	United States of America	Venezuela	-9	-9	-9	-9	-9	0	0	0	0	0	0	-9	-9	-9	-9	-9	-9	4
2	101	1876	United States of America	Venezuela	-9	-9	-9	-9	-9	0	0	0	0	0	0	-9	-9	-9	-9	-9	-9	4
2	101	1877	United States of America	Venezuela	-9	-9	-9	-9	-9	0	0	0	0	0	0	-9	-9	-9	-9	-9	-9	4
2	101	1878	United States of America	Venezuela	-9	-9	-9	-9	-9	0	0	0	0	0	0	-9	-9	-9	-9	-9	-9	4
2	101	1879	United States of America	Venezuela	-9	-9	-9	-9	-9	0	0	0	0	0	0	-9	-9	-9	-9	-9	-9	4
2	101	1880	United States of America	Venezuela	-9	-9	-9	-9	-9	0	0	0	0	0	0	-9	-9	-9	-9	-9	-9	4
2	101	1881	United States of America	Venezuela	-9	-9	-9	-9	-9	0	0	0	0	0	0	-9	-9	-9	-9	-9	-9	4
2	101	1882	United States of America	Venezuela	-9	-9	-9	-9	-9	0	0	0	0	0	0	-9	-9	-9	-9	-9	-9	4
2	101	1883	United States of America	Venezuela	-9	-9	-9	-9	-9	0	0	0	0	0	0	-9	-9	-9	-9	-9	-9	4
2	101	1884	United States of America	Venezuela	-9	-9	-9	-9	-9	0	0	0	0	0	0	-9	-9	-9	-9	-9	-9	4
2	101	1885	United States of America	Venezuela	-9	-9	-9	-9	-9	0	0	0	0	0	0	-9	-9	-9	-9	-9	-9	4
2	101	1886	United States of America	Venezuela	8.2600002	2.8199999	8.2600002	2.8199999	11.08	0	0	0	0	0	0	-9	-9	-9	-9	1	1	4
2	101	1887	United States of America	Venezuela	10.05	3	10.05	3	13.05	0	0	0	0	0	0	-9	-9	-9	-9	1	1	4
2	101	1888	United States of America	Venezuela	10.39	3.7	10.39	3.7	14.09	0	0	0	0	0	0	-9	-9	-9	-9	1	1	4
2	101	1889	United States of America	Venezuela	10.96	3.98	10.96	3.98	14.940001	0	0	0	0	0	0	-9	-9	-9	-9	1	1	4
2	101	1890	United States of America	Venezuela	12.07	12.07	12.07	4.3800001	24.139999	0	1	0	0	0	0	-9	-9	-9	-9	1	1	4
2	101	1891	United States of America	Venezuela	12.07	4.7800002	12.07	4.7800002	16.85	0	0	0	0	0	0	-9	-9	-9	-9	1	1	4
2	101	1892	United States of America	Venezuela	10.32	4.04	10.32	4.04	14.36	0	0	0	0	0	0	-9	-9	-9	-9	1	1	4
2	101	1893	United States of America	Venezuela	3.6199999	4.1999998	3.6199999	4.1999998	7.8199997	0	0	0	0	0	0	-9	-9	-9	-9	1	1	4
2	101	1894	United States of America	Venezuela	-9	-9	-9	-9	-9	0	0	0	0	0	0	-9	-9	-9	-9	-9	-9	4
2	101	1895	United States of America	Venezuela	9.6400003	3.78	9.6400003	3.78	13.42	0	0	0	0	0	0	-9	-9	-9	-9	1	1	4
2	101	1896	United States of America	Venezuela	9.6400003	3.8299999	9.6400003	3.8299999	13.47	0	0	0	0	0	0	-9	-9	-9	-9	1	1	4
2	101	1897	United States of America	Venezuela	9.54	3.4100001	9.54	3.4100001	12.95	0	0	0	0	0	0	-9	-9	-9	-9	1	1	4
2	101	1898	United States of America	Venezuela	7.7199998	2.74	7.7199998	2.74	10.46	0	0	0	0	0	0	-9	-9	-9	-9	1	1	4
2	101	1899	United States of America	Venezuela	6.5	2.8499999	6.5	2.8499999	9.3500004	0	0	0	0	0	0	-9	-9	-9	-9	1	1	4
2	101	1900	United States of America	Venezuela	6.6399999	3.22	6.6399999	3.22	9.8599997	0	0	0	0	0	0	-9	-9	-9	-9	1	1	4
2	101	1901	United States of America	Venezuela	6.2800002	2.75	6.2800002	2.75	9.0300007	0	0	0	0	0	0	-9	-9	-9	-9	1	1	4
2	101	1902	United States of America	Venezuela	5.3099999	1.87	5.3099999	1.87	7.1799998	0	0	0	0	0	0	-9	-9	-9	-9	1	1	4
2	101	1903	United States of America	Venezuela	6.8699999	3.1500001	6.8699999	3.1500001	10.02	0	0	0	0	0	0	-9	-9	-9	-9	1	1	4
2	101	1904	United States of America	Venezuela	7.0999999	3.21	7.0999999	3.21	10.309999	0	0	0	0	0	0	-9	-9	-9	-9	1	1	4
2	101	1905	United States of America	Venezuela	8.0299997	2.6400001	8.0299997	2.6400001	10.67	0	0	0	0	0	0	-9	-9	-9	-9	1	1	4
2	101	1906	United States of America	Venezuela	7.8499999	2.6900001	7.8499999	2.6900001	10.54	0	0	0	0	0	0	-9	-9	-9	-9	1	1	4
2	101	1907	United States of America	Venezuela	6.7199998	2.9200001	6.7199998	2.9200001	9.6399994	0	0	0	0	0	0	-9	-9	-9	-9	1	1	4
2	101	1908	United States of America	Venezuela	8.3100004	2.48	8.3100004	2.48	10.790001	0	0	0	0	0	0	-9	-9	-9	-9	1	1	4
2	101	1909	United States of America	Venezuela	6.6999998	3.1700001	6.6999998	3.1700001	9.8699999	0	0	0	0	0	0	-9	-9	-9	-9	1	1	4
2	101	1910	United States of America	Venezuela	7.6300001	3.8299999	7.6300001	3.8299999	11.46	0	0	0	0	0	0	-9	-9	-9	-9	1	1	4
2	101	1911	United States of America	Venezuela	6.2199998	4.0799999	6.2199998	4.0799999	10.299999	0	0	0	0	0	0	-9	-9	-9	-9	1	1	4
2	101	1912	United States of America	Venezuela	8.3900003	6.2399998	8.3900003	6.2399998	14.63	0	0	0	0	0	0	-9	-9	-9	-9	1	1	4
2	101	1913	United States of America	Venezuela	8.5799999	7.02	8.5799999	7.02	15.6	0	0	0	0	0	0	-9	-9	-9	-9	1	1	4
2	101	1914	United States of America	Venezuela	-9	-9	-9	-9	-9	0	0	0	0	0	0	-9	-9	-9	-9	-9	-9	4
2	101	1915	United States of America	Venezuela	-9	-9	-9	-9	-9	0	0	0	0	0	0	-9	-9	-9	-9	-9	-9	4
2	101	1916	United States of America	Venezuela	-9	-9	-9	-9	-9	0	0	0	0	0	0	-9	-9	-9	-9	-9	-9	4
2	101	1917	United States of America	Venezuela	-9	-9	-9	-9	-9	0	0	0	0	0	0	-9	-9	-9	-9	-9	-9	4
2	101	1918	United States of America	Venezuela	-9	-9	-9	-9	-9	0	0	0	0	0	0	-9	-9	-9	-9	-9	-9	4
2	101	1919	United States of America	Venezuela	-9	-9	-9	-9	-9	0	0	0	0	0	0	-9	-9	-9	-9	-9	-9	4
2	101	1920	United States of America	Venezuela	15.39	29.4	15.39	29.4	44.790001	0	0	0	0	0	0	-9	-9	-9	-9	1	1	4
2	101	1921	United States of America	Venezuela	9.4099998	18.42	9.4099998	18.42	27.83	0	0	0	0	0	0	-9	-9	-9	-9	1	1	4
2	101	1922	United States of America	Venezuela	7.4299998	9.2799997	7.4299998	9.2799997	16.709999	0	0	0	0	0	0	-9	-9	-9	-9	1	1	4
2	101	1923	United States of America	Venezuela	7.6700001	13.41	7.6700001	13.41	21.08	0	0	0	0	0	0	-9	-9	-9	-9	1	1	4
2	101	1924	United States of America	Venezuela	6.23	22.879999	6.23	22.879999	29.109999	0	0	0	0	0	0	-9	-9	-9	-9	1	1	4
2	101	1925	United States of America	Venezuela	10.39	31.370001	10.39	31.370001	41.760002	0	0	0	0	0	0	-9	-9	-9	-9	1	1	4
2	101	1926	United States of America	Venezuela	-9	-9	-9	-9	-9	0	0	0	0	0	0	-9	-9	-9	-9	-9	-9	4
2	101	1927	United States of America	Venezuela	19.879999	36.16	19.879999	36.16	56.040001	0	0	0	0	0	0	-9	-9	-9	-9	1	1	4
2	101	1928	United States of America	Venezuela	4.79	7.0700002	30.779999	42.105	72.884995	0	0	1	1	0	1	-9	-9	-9	-9	1	1	4
2	101	1929	United States of America	Venezuela	41.68	48.049999	41.68	48.049999	89.729996	0	0	0	0	0	0	-9	-9	-9	-9	1	1	4
2	101	1930	United States of America	Venezuela	33.810001	35.450001	33.810001	35.450001	69.260002	0	0	0	0	0	0	-9	-9	-9	-9	1	1	4
2	101	1931	United States of America	Venezuela	25.030001	18.59	25.030001	18.59	43.620003	0	0	0	0	0	0	-9	-9	-9	-9	1	1	4
2	101	1932	United States of America	Venezuela	19.58	10.45	19.58	10.45	30.029999	0	0	0	0	0	0	-9	-9	-9	-9	1	1	4
2	101	1933	United States of America	Venezuela	14.54	11.13	14.54	11.13	25.67	0	0	0	0	0	0	-9	-9	-9	-9	1	1	4
2	101	1934	United States of America	Venezuela	16.959999	16.959999	16.959999	16.959999	33.919998	0	0	0	0	0	0	-9	-9	-9	-9	1	1	4
2	101	1935	United States of America	Venezuela	21	21	21	21	42	0	0	0	0	0	0	-9	-9	-9	-9	1	1	4
2	101	1936	United States of America	Venezuela	34.650002	25.799999	34.650002	25.799999	60.450001	0	0	0	0	0	0	-9	-9	-9	-9	1	1	4
2	101	1937	United States of America	Venezuela	30.219999	40.860001	30.219999	40.860001	71.080002	0	0	0	0	0	0	-9	-9	-9	-9	1	1	4
2	101	1938	United States of America	Venezuela	20	54	20	54	74	0	0	0	0	0	0	-9	-9	-9	-9	1	1	4
2	101	1939	United States of America	Venezuela	-9	-9	-9	-9	-9	0	0	0	0	0	0	-9	-9	-9	-9	-9	-9	4
2	101	1940	United States of America	Venezuela	-9	-9	-9	-9	-9	0	0	0	0	0	0	-9	-9	-9	-9	-9	-9	4
2	101	1941	United States of America	Venezuela	-9	-9	-9	-9	-9	0	0	0	0	0	0	-9	-9	-9	-9	-9	-9	4
2	101	1942	United States of America	Venezuela	-9	-9	-9	-9	-9	0	0	0	0	0	0	-9	-9	-9	-9	-9	-9	4
2	101	1943	United States of America	Venezuela	-9	-9	-9	-9	-9	0	0	0	0	0	0	-9	-9	-9	-9	-9	-9	4
2	101	1944	United States of America	Venezuela	-9	-9	-9	-9	-9	0	0	0	0	0	0	-9	-9	-9	-9	-9	-9	4
2	101	1945	United States of America	Venezuela	-9	-9	-9	-9	-9	0	0	0	0	0	0	-9	-9	-9	-9	-9	-9	4
2	101	1946	United States of America	Venezuela	-9	-9	-9	-9	-9	0	0	0	0	0	0	-9	-9	-9	-9	-9	-9	4
2	101	1947	United States of America	Venezuela	-9	-9	-9	-9	-9	0	0	0	0	0	0	-9	-9	-9	-9	-9	-9	4
2	101	1948	United States of America	Venezuela	303	598.40002	303	598.40002	901.40002	0	0	0	0	0	0	-9	-9	-9	-9	1	1	4
2	101	1949	United States of America	Venezuela	313	543	313	543	856	0	0	0	0	0	0	-9	-9	-9	-9	1	1	4
2	101	1950	United States of America	Venezuela	347	404.79999	347	404.79999	751.79999	0	0	0	0	0	0	-9	-9	-9	-9	1	1	4
2	101	1951	United States of America	Venezuela	350	476.60001	350	476.60001	826.59998	0	0	0	0	0	0	-9	-9	-9	-9	1	1	4
2	101	1952	United States of America	Venezuela	430	575.90002	430	575.90002	1005.9	0	0	0	0	0	0	-9	-9	-9	-9	1	1	4
2	101	1953	United States of America	Venezuela	474	608.40002	474	608.40002	1082.4	0	0	0	0	0	0	-9	-9	-9	-9	1	1	4
2	101	1954	United States of America	Venezuela	541	619.90002	541	619.90002	1160.9	0	0	0	0	0	0	-9	-9	-9	-9	1	1	4
2	101	1955	United States of America	Venezuela	622	639.09998	622	639.09998	1261.1	0	0	0	0	0	0	-9	-9	-9	-9	1	1	4
2	101	1956	United States of America	Venezuela	764	667.59998	764	667.59998	1431.6	0	0	0	0	0	0	-9	-9	-9	-9	1	1	4
2	101	1957	United States of America	Venezuela	981	1169.7	981	1169.7	2150.7	0	0	0	0	0	0	-9	-9	-9	-9	1	1	4
2	101	1958	United States of America	Venezuela	975	901.09998	975	901.09998	1876.1	0	0	0	0	0	0	-9	-9	-9	-9	1	1	4
2	101	1959	United States of America	Venezuela	965.09998	825.20001	965.09998	825.20001	1790.3	0	0	0	0	0	0	-9	-9	-9	-9	1	1	4
2	101	1960	United States of America	Venezuela	1031.6	606.5	1031.6	606.5	1638.1	0	0	0	0	0	0	-9	-9	-9	-9	3	3	4
2	101	1961	United States of America	Venezuela	969.29999	589.5	969.29999	589.5	1558.8	0	0	0	0	0	0	-9	-9	-9	-9	3	3	4
2	101	1962	United States of America	Venezuela	1055.7	571.70001	1055.7	571.70001	1627.4	0	0	0	0	0	0	-9	-9	-9	-9	3	3	4
2	101	1963	United States of America	Venezuela	1012.4	517.29999	1012.4	517.29999	1529.7	0	0	0	0	0	0	-9	-9	-9	-9	3	3	4
2	101	1964	United States of America	Venezuela	1036.2	671.90002	1036.2	671.90002	1708.1	0	0	0	0	0	0	-9	-9	-9	-9	3	3	4
2	101	1965	United States of America	Venezuela	1105.4	736.59998	1105.4	736.59998	1842	0	0	0	0	0	0	-9	-9	-9	-9	3	3	4
2	101	1966	United States of America	Venezuela	1094.3	675	1094.3	675	1769.3	0	0	0	0	0	0	-9	-9	-9	-9	3	3	4
2	101	1967	United States of America	Venezuela	1073.8	728.59998	1073.8	728.59998	1802.4	0	0	0	0	0	0	-9	-9	-9	-9	3	3	4
2	101	1968	United States of America	Venezuela	1029.3	864.20001	1029.3	864.20001	1893.5	0	0	0	0	0	0	-9	-9	-9	-9	3	3	4
2	101	1969	United States of America	Venezuela	1047.5	851.90002	1047.5	851.90002	1899.4	0	0	0	0	0	0	-9	-9	-9	-9	3	3	4
2	101	1970	United States of America	Venezuela	1220.6	949.29999	1220.6	949.29999	2169.8999	0	0	0	0	0	0	-9	-9	-9	-9	3	3	4
2	101	1971	United States of America	Venezuela	1350.8	902.5	1350.8	902.5	2253.3	0	0	0	0	0	0	-9	-9	-9	-9	3	3	4
2	101	1972	United States of America	Venezuela	1412.4	1049	1412.4	1049	2461.3999	0	0	0	0	0	0	-9	-9	-9	-9	3	3	4
2	101	1973	United States of America	Venezuela	1920.4	1165.9	1920.4	1165.9	3086.3	0	0	0	0	0	0	-9	-9	-9	-9	3	3	4
2	101	1974	United States of America	Venezuela	5148.5	1979	5148.5	1979	7127.5	0	0	0	0	0	0	-9	-9	-9	-9	3	3	4
2	101	1975	United States of America	Venezuela	3982.2	2815.1001	3982.2	2815.1001	6797.2998	0	0	0	0	0	0	-9	-9	-9	-9	3	3	4
2	101	1976	United States of America	Venezuela	3782	3187	3782	3187	6969	0	0	0	0	0	0	-9	-9	-9	-9	3	3	4
2	101	1977	United States of America	Venezuela	4319.7998	3927.5	4319.7998	3927.5	8247.2998	0	0	0	0	0	0	-9	-9	-9	-9	3	3	4
2	101	1978	United States of America	Venezuela	3784	4833.6001	3784	4833.6001	8617.5996	0	0	0	0	0	0	-9	-9	-9	-9	3	3	4
[truncated: 884,829 more rows]
